# Supplementary material for: ﻿The systematic position of Cryptopotamonanacoluthon (Kemp, 1918), with the description of a new species of Sinolapotamon Tai & Sung, 1975 (Crustacea, Decapoda, Brachyura, Potamidae) from southern China
Source: Zookeys. 2023 Jun 8;1166:155–73. doi: 10.3897/zookeys.1166.101737 (PMC10273140; doi:10.3897/zookeys.1166.101737)
Supplement: XML Treatment for Sinolapotamon [file zookeys.1166.101737-treatment1.xml]

<!DOCTYPE tp:taxon-treatment
  PUBLIC "-//TaxonX//DTD Taxonomic Treatment Publishing DTD v0 20100105//EN" "tax-treatment-NSO.dtd">
<tp:taxon-treatment xmlns:tp="http://www.plazi.org/taxpub"><tp:treatment-meta><kwd-group><label>Taxon classification</label><kwd>
                <named-content content-type="kingdom">Animalia</named-content>
              </kwd><kwd>
                <named-content content-type="order">Decapoda</named-content>
              </kwd><kwd>
                <named-content content-type="family">Potamidae</named-content>
              </kwd></kwd-group><mixed-citation publication-type="journal"><person-group><name><surname>Lu</surname><given-names>Yuan-Biao</given-names></name><name><surname>Zhang</surname><given-names>Yi-Xuan</given-names></name><name><surname>Zou</surname><given-names>Jie-Xin</given-names></name></person-group><article-title>﻿The systematic position of <italic><tp:taxon-name><tp:taxon-name-part taxon-name-part-type="genus" reg="Cryptopotamon">Cryptopotamon</tp:taxon-name-part><tp:taxon-name-part taxon-name-part-type="species" reg="anacoluthon">anacoluthon</tp:taxon-name-part></tp:taxon-name></italic> (Kemp, 1918), with the description of a new species of <italic><tp:taxon-name><tp:taxon-name-part taxon-name-part-type="genus" reg="Sinolapotamon">Sinolapotamon</tp:taxon-name-part></tp:taxon-name></italic> Tai &amp; Sung, 1975 (<tp:taxon-name><tp:taxon-name-part taxon-name-part-type="subphylum">Crustacea</tp:taxon-name-part></tp:taxon-name>, <tp:taxon-name><tp:taxon-name-part taxon-name-part-type="order">Decapoda</tp:taxon-name-part></tp:taxon-name>, <tp:taxon-name><tp:taxon-name-part taxon-name-part-type="infraorder">Brachyura</tp:taxon-name-part></tp:taxon-name>, <tp:taxon-name><tp:taxon-name-part taxon-name-part-type="family">Potamidae</tp:taxon-name-part></tp:taxon-name>) from southern China</article-title><source>Zookeys</source><day>08</day><month>06</month><year>2023</year><volume>1166</volume><fpage>155</fpage><lpage>173</lpage><pub-id pub-id-type="doi">10.3897/zookeys.1166.101737</pub-id></mixed-citation></tp:treatment-meta><tp:nomenclature><label>﻿</label><tp:taxon-name>
              <object-id xmlns:xlink="http://www.w3.org/1999/xlink" content-type="arpha" xlink:type="simple">DF39E753-39F1-5F5C-A447-F989A753ACE0</object-id>
              <tp:taxon-name-part taxon-name-part-type="genus" reg="Sinolapotamon">Sinolapotamon</tp:taxon-name-part>
            </tp:taxon-name><tp:taxon-authority>Tai &amp; Sung, 1975</tp:taxon-authority><tp:nomenclature-citation-list><tp:nomenclature-citation><tp:taxon-name>
                  <tp:taxon-name-part taxon-name-part-type="genus" reg="Cryptopotamon">Cryptopotamon</tp:taxon-name-part>
                </tp:taxon-name><comment>Ng &amp; Dudgeon, 1992: 741, figs 3B, 4, 5.</comment></tp:nomenclature-citation></tp:nomenclature-citation-list></tp:nomenclature><tp:treatment-sec sec-type="type species" id="SECID0EO2BG"><title>Type species.</title><p><tp:taxon-name><tp:taxon-name-part taxon-name-part-type="genus" reg="Potamon">Potamon</tp:taxon-name-part> (<tp:taxon-name-part taxon-name-part-type="subgenus" reg="Geothelphusa">Geothelphusa</tp:taxon-name-part>) <tp:taxon-name-part taxon-name-part-type="species" reg="patellifer">patellifer</tp:taxon-name-part></tp:taxon-name> Wu, 1934, by original designation.</p></tp:treatment-sec></tp:taxon-treatment>
