# Supplementary material for: ﻿The systematic position of Cryptopotamonanacoluthon (Kemp, 1918), with the description of a new species of Sinolapotamon Tai & Sung, 1975 (Crustacea, Decapoda, Brachyura, Potamidae) from southern China
Source: Zookeys. 2023 Jun 8;1166:155–73. doi: 10.3897/zookeys.1166.101737 (PMC10273140; doi:10.3897/zookeys.1166.101737)
Supplement: XML Treatment for Sinolapotamon anacoluthon [file zookeys.1166.101737-treatment2.xml]

<!DOCTYPE tp:taxon-treatment
  PUBLIC "-//TaxonX//DTD Taxonomic Treatment Publishing DTD v0 20100105//EN" "tax-treatment-NSO.dtd">
<tp:taxon-treatment xmlns:tp="http://www.plazi.org/taxpub"><tp:treatment-meta><kwd-group><label>Taxon classification</label><kwd>
                <named-content content-type="kingdom">Animalia</named-content>
              </kwd><kwd>
                <named-content content-type="order">Decapoda</named-content>
              </kwd><kwd>
                <named-content content-type="family">Potamidae</named-content>
              </kwd></kwd-group><mixed-citation publication-type="journal"><person-group><name><surname>Lu</surname><given-names>Yuan-Biao</given-names></name><name><surname>Zhang</surname><given-names>Yi-Xuan</given-names></name><name><surname>Zou</surname><given-names>Jie-Xin</given-names></name></person-group><article-title>﻿The systematic position of <italic><tp:taxon-name><tp:taxon-name-part taxon-name-part-type="genus" reg="Cryptopotamon">Cryptopotamon</tp:taxon-name-part><tp:taxon-name-part taxon-name-part-type="species" reg="anacoluthon">anacoluthon</tp:taxon-name-part></tp:taxon-name></italic> (Kemp, 1918), with the description of a new species of <italic><tp:taxon-name><tp:taxon-name-part taxon-name-part-type="genus" reg="Sinolapotamon">Sinolapotamon</tp:taxon-name-part></tp:taxon-name></italic> Tai &amp; Sung, 1975 (<tp:taxon-name><tp:taxon-name-part taxon-name-part-type="subphylum">Crustacea</tp:taxon-name-part></tp:taxon-name>, <tp:taxon-name><tp:taxon-name-part taxon-name-part-type="order">Decapoda</tp:taxon-name-part></tp:taxon-name>, <tp:taxon-name><tp:taxon-name-part taxon-name-part-type="infraorder">Brachyura</tp:taxon-name-part></tp:taxon-name>, <tp:taxon-name><tp:taxon-name-part taxon-name-part-type="family">Potamidae</tp:taxon-name-part></tp:taxon-name>) from southern China</article-title><source>Zookeys</source><day>08</day><month>06</month><year>2023</year><volume>1166</volume><fpage>155</fpage><lpage>173</lpage><pub-id pub-id-type="doi">10.3897/zookeys.1166.101737</pub-id></mixed-citation></tp:treatment-meta><tp:nomenclature><label>﻿</label><tp:taxon-name>
              <object-id xmlns:xlink="http://www.w3.org/1999/xlink" content-type="arpha" xlink:type="simple">67C45D86-5B9A-5924-A67F-0302904ED4F6</object-id>
              <tp:taxon-name-part taxon-name-part-type="genus" reg="Sinolapotamon">Sinolapotamon</tp:taxon-name-part>
              <tp:taxon-name-part taxon-name-part-type="species" reg="anacoluthon">anacoluthon</tp:taxon-name-part>
            </tp:taxon-name><tp:taxon-authority>(Kemp, 1918)</tp:taxon-authority><xref ref-type="fig" rid="F2">Figs 2</xref><xref ref-type="fig" rid="F7">, 7C</xref><tp:nomenclature-citation-list><tp:nomenclature-citation><tp:taxon-name><tp:taxon-name-part taxon-name-part-type="genus" reg="Potamon">Potamon</tp:taxon-name-part> (<tp:taxon-name-part taxon-name-part-type="subgenus" reg="Potamon">Potamon</tp:taxon-name-part>) <tp:taxon-name-part taxon-name-part-type="species" reg="anacoluthon">anacoluthon</tp:taxon-name-part></tp:taxon-name><comment>Kemp, 1918: 243, fig. 5.</comment></tp:nomenclature-citation><tp:nomenclature-citation><tp:taxon-name>
                  <tp:taxon-name-part taxon-name-part-type="genus" reg="Cryptopotamon">Cryptopotamon</tp:taxon-name-part>
                  <tp:taxon-name-part taxon-name-part-type="species" reg="anacoluthon">anacoluthon</tp:taxon-name-part>
                </tp:taxon-name><comment>Ng &amp; Dudgeon, 1992: 741, figs 3B, 4, 5. — <xref ref-type="bibr" rid="B16">Ng et al. 2008</xref>: 161 (list).</comment></tp:nomenclature-citation><tp:nomenclature-citation><tp:taxon-name>
                  <tp:taxon-name-part taxon-name-part-type="genus" reg="Sinolapotamon">Sinolapotamon</tp:taxon-name-part>
                  <tp:taxon-name-part taxon-name-part-type="species" reg="anacoluthon">anacoluthon</tp:taxon-name-part>
                </tp:taxon-name><comment>Dai, 1999: 150, fig. 79.</comment></tp:nomenclature-citation></tp:nomenclature-citation-list></tp:nomenclature><tp:treatment-sec sec-type="material" id="SECID0E45BG"><title>Material examined.</title><p>China • 4 ♂♂ (18.40 × 16.34 mm, 20.26 × 18.40 mm, 21.64 × 18.60 mm, 19.26 × 17.04 mm); Yangtaishan Forest Park, Shenzhen, Guangdong Province; <named-content xmlns:xlink="http://www.w3.org/1999/xlink" content-type="dwc:verbatimCoordinates" xlink:type="simple"><named-content content-type="geo-json" specific-use="{&#34;type&#34;:&#34;Point&#34;,&#34;coordinates&#34;:[113.983700,22.658700]}" id="NCID0EG6BG" xlink:type="simple">22.6587°N, 113.9837°E</named-content></named-content>; July 2022; Sheng Yu leg.; NCU MCP 434001–434004 • 1 ♂ (25.84 × 22.76 mm); same collection data as above; NCU MCP 434101 • 3 ♀♀ (26.34 × 23.58 mm, 28.84 × 24.38 mm, 24.31 × 20.95 mm); same collection data as above; NCU MCP 434102–434104.</p></tp:treatment-sec><tp:treatment-sec sec-type="diagnosis" id="SECID0EL6BG"><title>Diagnosis.</title><p>Carapace gently convex, regions indistinct. Cervical groove shallow, indistinct; H-shaped groove depressed and distinct (Fig. <xref ref-type="fig" rid="F2">2A</xref>). Epigastric cristae weak, postorbital cristae flat, indistinct. External orbital angle triangular, with about 5 small granules. Epibranchial tooth sharp, distinctly separated with external orbital angle by V-shaped gap. Anterolateral margin of carapace cristate, with about 12 granules (Fig. <xref ref-type="fig" rid="F2">2A</xref>). Maxilliped 3 exopod reaching nearly 1/3 of merus length, with long flagellum (Fig. <xref ref-type="fig" rid="F2">2C</xref>). Chelipeds (pereiopod 1) strongly unequal (Fig. <xref ref-type="fig" rid="F2">2A, B, D</xref>). G1 slender, subterminal segment about 1.1 times as long as terminal segment; 2 lobes of terminal segment strongly unequal, dorsal lobe longitudinally extended, oval shaped, ventral lobe sharp and short, reaching 3/7 of terminal segment (Figs <xref ref-type="fig" rid="F2">2E</xref>, <xref ref-type="fig" rid="F7">7C</xref>).</p><fig id="F2" position="float" orientation="portrait"><object-id xmlns:xlink="http://www.w3.org/1999/xlink" content-type="doi" xlink:type="simple">10.3897/zookeys.1166.101737.figure2</object-id><object-id xmlns:xlink="http://www.w3.org/1999/xlink" content-type="arpha" xlink:type="simple">B46D76EA-0C9F-5E1C-9D94-00476FF73ECE</object-id><label>Figure 2.</label><caption><p><italic><tp:taxon-name><tp:taxon-name-part taxon-name-part-type="genus" reg="Sinolapotamon">Sinolapotamon</tp:taxon-name-part><tp:taxon-name-part taxon-name-part-type="species" reg="anacoluthon">anacoluthon</tp:taxon-name-part></tp:taxon-name></italic>, male (25.84 × 22.76 mm) (NCU MCP 434101) <bold>A</bold> overall dorsal habitus <bold>B</bold> overall ventral habitus <bold>C</bold> frontal view of cephalothorax <bold>D</bold> outer view of chelipeds <bold>E</bold> sternopleonal cavity with G1. Scale bars: 1 cm.</p></caption><graphic xmlns:xlink="http://www.w3.org/1999/xlink" xlink:href="zookeys-1166-155_article-101737__-g002.jpg" position="float" orientation="portrait" xlink:type="simple" id="oo_861597.jpg"><uri content-type="original_file" xlink:type="simple">https://binary.pensoft.net/fig/861597</uri></graphic></fig></tp:treatment-sec><tp:treatment-sec sec-type="ecology" id="SECID0EMBAI"><title>Ecology.</title><p>The species is usually inhabiting the clear hill streams at an altitude below 50 m. Stones could serve as shelter and leaf mould could serve as food (Dai, 1999).</p></tp:treatment-sec><tp:treatment-sec sec-type="distribution" id="SECID0ERBAI"><title>Distribution.</title><p>China: Shenzhen of Guangdong Province (present record) and Hong Kong.</p></tp:treatment-sec><tp:treatment-sec sec-type="remarks" id="SECID0EWBAI"><title>Remarks.</title><p>The specimens from Shenzhen, with gently convex dorsal surface of carapace, indistinct postorbital cristae, sharp epibranchial tooth, unequal lobes of the terminal segment of the G1 (Fig. <xref ref-type="fig" rid="F2">2</xref>), and other characteristics, agree well with the descriptions and illustrations in <xref ref-type="bibr" rid="B15">Ng and Dudgeon (1992)</xref> and <xref ref-type="bibr" rid="B7">Dai (1999)</xref>. The ratio of the subterminal segment to the terminal segment of G1 calculated in this study is 1.1 (Fig. <xref ref-type="fig" rid="F7">7C</xref>), which is equal to that in <xref ref-type="bibr" rid="B7">Dai (1999)</xref> and slightly smaller than that in <xref ref-type="bibr" rid="B15">Ng and Dudgeon (1992)</xref> (1.17). Although the specimens are not from Hong Kong, they could still be determined as <italic><tp:taxon-name><tp:taxon-name-part taxon-name-part-type="genus" reg="Sinolapotamon">S.</tp:taxon-name-part><tp:taxon-name-part taxon-name-part-type="species" reg="anacoluthon">anacoluthon</tp:taxon-name-part></tp:taxon-name></italic> based on morphological examination and the proximity of their collection site to Hong Kong (Fig. <xref ref-type="fig" rid="F1">1</xref>).</p><p><xref ref-type="bibr" rid="B15">Ng and Dudgeon (1992)</xref> listed the differences between <italic><tp:taxon-name><tp:taxon-name-part taxon-name-part-type="genus" reg="Cryptopotamon">Cryptopotamon</tp:taxon-name-part></tp:taxon-name></italic> and <italic><tp:taxon-name><tp:taxon-name-part taxon-name-part-type="genus" reg="Sinolapotamon">Sinolapotamon</tp:taxon-name-part></tp:taxon-name></italic>, including carapace, epigastric cristae, postorbital cristae, epibranchial tooth, and the ratio of the subterminal segment to the terminal segment of the G1. We, however, noticed that those differences are interspecific, while two or more species sharing the same character state with the remaining species is not. For instance, <italic><tp:taxon-name><tp:taxon-name-part taxon-name-part-type="genus" reg="Sinolapotamon">S.</tp:taxon-name-part><tp:taxon-name-part taxon-name-part-type="species" reg="anacoluthon">anacoluthon</tp:taxon-name-part></tp:taxon-name></italic> has a gently convex carapace similar to that of <italic><tp:taxon-name><tp:taxon-name-part taxon-name-part-type="genus" reg="Sinolapotamon">S.</tp:taxon-name-part><tp:taxon-name-part taxon-name-part-type="species" reg="cirratum">cirratum</tp:taxon-name-part></tp:taxon-name></italic> sp. nov. but different from the remaining congeners (Figs <xref ref-type="fig" rid="F2">2A</xref>, <xref ref-type="fig" rid="F3">3A</xref>). The weak epigastric cristae of <italic><tp:taxon-name><tp:taxon-name-part taxon-name-part-type="genus" reg="Sinolapotamon">S.</tp:taxon-name-part><tp:taxon-name-part taxon-name-part-type="species" reg="anacoluthon">anacoluthon</tp:taxon-name-part></tp:taxon-name></italic> are consistent with those of <italic><tp:taxon-name><tp:taxon-name-part taxon-name-part-type="genus" reg="Sinolapotamon">S.</tp:taxon-name-part><tp:taxon-name-part taxon-name-part-type="species" reg="auriculatum">auriculatum</tp:taxon-name-part></tp:taxon-name></italic> and <italic><tp:taxon-name><tp:taxon-name-part taxon-name-part-type="genus" reg="Sinolapotamon">S.</tp:taxon-name-part><tp:taxon-name-part taxon-name-part-type="species" reg="cirratum">cirratum</tp:taxon-name-part></tp:taxon-name></italic> sp. nov. (Fig. <xref ref-type="fig" rid="F2">2A</xref>; see <xref ref-type="bibr" rid="B39">Zhu et al. 2010</xref>: figs 1a, 6a). The indistinct postorbital cristae of <italic><tp:taxon-name><tp:taxon-name-part taxon-name-part-type="genus" reg="Sinolapotamon">S.</tp:taxon-name-part><tp:taxon-name-part taxon-name-part-type="species" reg="anacoluthon">anacoluthon</tp:taxon-name-part></tp:taxon-name></italic> are comparable with those of <italic><tp:taxon-name><tp:taxon-name-part taxon-name-part-type="genus" reg="Sinolapotamon">S.</tp:taxon-name-part><tp:taxon-name-part taxon-name-part-type="species" reg="auriculatum">auriculatum</tp:taxon-name-part></tp:taxon-name></italic> and <italic><tp:taxon-name><tp:taxon-name-part taxon-name-part-type="genus" reg="Sinolapotamon">S.</tp:taxon-name-part><tp:taxon-name-part taxon-name-part-type="species" reg="palmatum">palmatum</tp:taxon-name-part></tp:taxon-name></italic> (Fig. <xref ref-type="fig" rid="F2">2A</xref>; see <xref ref-type="bibr" rid="B39">Zhu et al. 2010</xref>: figs 1a, 6a). The sharp epibranchial tooth is consistent with that of <italic><tp:taxon-name><tp:taxon-name-part taxon-name-part-type="genus" reg="Sinolapotamon">S.</tp:taxon-name-part><tp:taxon-name-part taxon-name-part-type="species" reg="auriculatum">auriculatum</tp:taxon-name-part></tp:taxon-name></italic> (Fig. <xref ref-type="fig" rid="F2">2A</xref>; see <xref ref-type="bibr" rid="B39">Zhu et al. 2010</xref>: fig. 1a). The different ratios of the subterminal segment to the terminal segment of the G1 could only be regarded as interspecific differences. Most importantly, all five species have accordant fundamental types of G1 (Fig. <xref ref-type="fig" rid="F7">7</xref>).</p><fig id="F3" position="float" orientation="portrait"><object-id xmlns:xlink="http://www.w3.org/1999/xlink" content-type="doi" xlink:type="simple">10.3897/zookeys.1166.101737.figure3</object-id><object-id xmlns:xlink="http://www.w3.org/1999/xlink" content-type="arpha" xlink:type="simple">6FCA69B3-5996-58F5-A35B-1015337707A0</object-id><label>Figure 3.</label><caption><p><italic><tp:taxon-name><tp:taxon-name-part taxon-name-part-type="genus" reg="Sinolapotamon">Sinolapotamon</tp:taxon-name-part><tp:taxon-name-part taxon-name-part-type="species" reg="cirratum">cirratum</tp:taxon-name-part></tp:taxon-name></italic> sp. nov., holotype male (17.90 × 15.50 mm) (NCU MCP 434201) <bold>A</bold> overall dorsal habitus <bold>B</bold> frontal view of cephalothorax. Scale bars: 1 cm.</p></caption><graphic xmlns:xlink="http://www.w3.org/1999/xlink" xlink:href="zookeys-1166-155_article-101737__-g003.jpg" position="float" orientation="portrait" xlink:type="simple" id="oo_861598.jpg"><uri content-type="original_file" xlink:type="simple">https://binary.pensoft.net/fig/861598</uri></graphic></fig></tp:treatment-sec><tp:treatment-sec><!--Section generated to contain objects referenced in tp:taxon-treatment.--><fig id="F7" position="float" orientation="portrait"><object-id xmlns:xlink="http://www.w3.org/1999/xlink" content-type="doi" xlink:type="simple">10.3897/zookeys.1166.101737.figure7</object-id><object-id xmlns:xlink="http://www.w3.org/1999/xlink" content-type="arpha" xlink:type="simple">91ECC695-C73F-5799-BA00-3E0A15C4DC68</object-id><label>Figure 7.</label><caption><p>Left G1s (ventral view) of known species of <italic><tp:taxon-name><tp:taxon-name-part taxon-name-part-type="genus" reg="Sinolapotamon">Sinolapotamon</tp:taxon-name-part></tp:taxon-name></italic><bold>A</bold><italic><tp:taxon-name><tp:taxon-name-part taxon-name-part-type="genus" reg="Sinolapotamon">Sinolapotamon</tp:taxon-name-part><tp:taxon-name-part taxon-name-part-type="species" reg="cirratum">cirratum</tp:taxon-name-part></tp:taxon-name></italic> sp. nov., holotype (NCU MCP 434201) <bold>B</bold><italic><tp:taxon-name><tp:taxon-name-part taxon-name-part-type="genus" reg="Sinolapotamon">S.</tp:taxon-name-part><tp:taxon-name-part taxon-name-part-type="species" reg="patellifer">patellifer</tp:taxon-name-part></tp:taxon-name></italic> (Yangshuo, NCU MCP 407301) <bold>C</bold><italic><tp:taxon-name><tp:taxon-name-part taxon-name-part-type="genus" reg="Sinolapotamon">S.</tp:taxon-name-part><tp:taxon-name-part taxon-name-part-type="species" reg="anacoluthon">anacoluthon</tp:taxon-name-part></tp:taxon-name></italic> (Shenzhen, NCU MCP 434001) <bold>D</bold><italic><tp:taxon-name><tp:taxon-name-part taxon-name-part-type="genus" reg="Sinolapotamon">S.</tp:taxon-name-part><tp:taxon-name-part taxon-name-part-type="species" reg="auriculatum">auriculatum</tp:taxon-name-part></tp:taxon-name></italic> (Shanglin, NCU MCP 72301) <bold>E</bold><italic><tp:taxon-name><tp:taxon-name-part taxon-name-part-type="genus" reg="Sinolapotamon">S.</tp:taxon-name-part><tp:taxon-name-part taxon-name-part-type="species" reg="palmatum">palmatum</tp:taxon-name-part></tp:taxon-name></italic> (Liuzhou, NCU MCP 415301).</p></caption><graphic xmlns:xlink="http://www.w3.org/1999/xlink" xlink:href="zookeys-1166-155_article-101737__-g007.jpg" position="float" orientation="portrait" xlink:type="simple" id="oo_861602.jpg"><uri content-type="original_file" xlink:type="simple">https://binary.pensoft.net/fig/861602</uri></graphic></fig><fig id="F1" position="float" orientation="portrait"><object-id xmlns:xlink="http://www.w3.org/1999/xlink" content-type="doi" xlink:type="simple">10.3897/zookeys.1166.101737.figure1</object-id><object-id xmlns:xlink="http://www.w3.org/1999/xlink" content-type="arpha" xlink:type="simple">717E1737-26F4-5DE5-85A0-423DB34C3B39</object-id><label>Figure 1.</label><caption><p>Map showing collection sites of <italic><tp:taxon-name><tp:taxon-name-part taxon-name-part-type="genus" reg="Sinolapotamon">Sinolapotamon</tp:taxon-name-part></tp:taxon-name></italic> used in this study and the known collection sites of <italic><tp:taxon-name><tp:taxon-name-part taxon-name-part-type="genus" reg="Cryptopotamon">Cryptopotamon</tp:taxon-name-part><tp:taxon-name-part taxon-name-part-type="species" reg="anacoluthon">anacoluthon</tp:taxon-name-part></tp:taxon-name>.</italic> Part of the studied region (Shenzhen and Hong Kong) is enlarged.</p></caption><graphic xmlns:xlink="http://www.w3.org/1999/xlink" xlink:href="zookeys-1166-155_article-101737__-g001.jpg" position="float" orientation="portrait" xlink:type="simple" id="oo_861596.jpg"><uri content-type="original_file" xlink:type="simple">https://binary.pensoft.net/fig/861596</uri></graphic></fig></tp:treatment-sec><ref-list><ref id="B16"><mixed-citation xmlns:xlink="http://www.w3.org/1999/xlink" xlink:type="simple"><person-group><name name-style="western"><surname>Ng</surname><given-names>PKL</given-names></name><name name-style="western"><surname>Guinot</surname><given-names>D</given-names></name><name name-style="western"><surname>Davie</surname><given-names>PJF</given-names></name></person-group> (<year>2008</year>) Systema Brachyurorum: Part I. An annotated checklist of extant brachyuran crabs of the world. The Raffles Bulletin of Zoology 17 (Supplement): 1–286.</mixed-citation></ref><ref id="B15"><mixed-citation xmlns:xlink="http://www.w3.org/1999/xlink" xlink:type="simple"><person-group><name name-style="western"><surname>Ng</surname><given-names>PKL</given-names></name><name name-style="western"><surname>Dudgeon</surname><given-names>D</given-names></name></person-group> (<year>1992</year>) <article-title>The <tp:taxon-name><tp:taxon-name-part taxon-name-part-type="family">Potamidae</tp:taxon-name-part></tp:taxon-name> and <tp:taxon-name><tp:taxon-name-part taxon-name-part-type="family">Parathelphusidae</tp:taxon-name-part></tp:taxon-name> (<tp:taxon-name><tp:taxon-name-part taxon-name-part-type="subphylum">Crustacea</tp:taxon-name-part></tp:taxon-name>: <tp:taxon-name><tp:taxon-name-part taxon-name-part-type="order">Decapoda</tp:taxon-name-part></tp:taxon-name>: <tp:taxon-name><tp:taxon-name-part taxon-name-part-type="infraorder">Brachyura</tp:taxon-name-part></tp:taxon-name>) of Hong Kong.</article-title><source>Invertebrate Systematics</source><volume>6</volume>(<issue>3</issue>): <fpage>741</fpage>–<lpage>768</lpage>. <ext-link xlink:href="10.1071/IT9920741" ext-link-type="doi" xlink:type="simple">https://doi.org/10.1071/IT9920741</ext-link></mixed-citation></ref><ref id="B7"><mixed-citation xmlns:xlink="http://www.w3.org/1999/xlink" xlink:type="simple"><person-group><name name-style="western"><surname>Dai</surname><given-names>AY</given-names></name></person-group> (<year>1999</year>) <source>Fauna Sinica (<tp:taxon-name><tp:taxon-name-part taxon-name-part-type="phylum">Arthropoda</tp:taxon-name-part></tp:taxon-name>. <tp:taxon-name><tp:taxon-name-part taxon-name-part-type="subphylum">Crustacea</tp:taxon-name-part></tp:taxon-name>. <tp:taxon-name><tp:taxon-name-part taxon-name-part-type="class">Malacostraca</tp:taxon-name-part></tp:taxon-name>. <tp:taxon-name><tp:taxon-name-part taxon-name-part-type="order">Decapoda</tp:taxon-name-part></tp:taxon-name>. Parathelphusicae. <tp:taxon-name><tp:taxon-name-part taxon-name-part-type="family">Potamidae</tp:taxon-name-part></tp:taxon-name>).</source><publisher-name>Science Press</publisher-name>, <publisher-loc>Beijing</publisher-loc>, <size units="page">501 pp</size>. [In Chinese with English summary]</mixed-citation></ref><ref id="B39"><mixed-citation xmlns:xlink="http://www.w3.org/1999/xlink" xlink:type="simple"><person-group><name name-style="western"><surname>Zhu</surname><given-names>C</given-names></name><name name-style="western"><surname>Naruse</surname><given-names>T</given-names></name><name name-style="western"><surname>Zhou</surname><given-names>XM</given-names></name></person-group> (<year>2010</year>) <article-title>Two new species of freshwater crabs of the genus <italic><tp:taxon-name><tp:taxon-name-part taxon-name-part-type="genus">Sinolapotamon</tp:taxon-name-part></tp:taxon-name></italic> Tai &amp; Sung, 1975 (<tp:taxon-name><tp:taxon-name-part taxon-name-part-type="order">Decapoda</tp:taxon-name-part></tp:taxon-name>, <tp:taxon-name><tp:taxon-name-part taxon-name-part-type="infraorder">Brachyura</tp:taxon-name-part></tp:taxon-name>, <tp:taxon-name><tp:taxon-name-part taxon-name-part-type="family">Potamidae</tp:taxon-name-part></tp:taxon-name>) from Guangxi Zhuang Autonomous Region, China.</article-title><source>Crustaceana</source><volume>83</volume>(<issue>2</issue>): <fpage>245</fpage>–<lpage>256</lpage>. <ext-link xlink:href="10.1163/001121609X12603430877199" ext-link-type="doi" xlink:type="simple">https://doi.org/10.1163/001121609X12603430877199</ext-link></mixed-citation></ref></ref-list></tp:taxon-treatment>
