# Supplementary material for: ﻿The systematic position of Cryptopotamonanacoluthon (Kemp, 1918), with the description of a new species of Sinolapotamon Tai & Sung, 1975 (Crustacea, Decapoda, Brachyura, Potamidae) from southern China
Source: Zookeys. 2023 Jun 8;1166:155–73. doi: 10.3897/zookeys.1166.101737 (PMC10273140; doi:10.3897/zookeys.1166.101737)
Supplement: XML Treatment for Sinolapotamon cirratum [file zookeys.1166.101737-treatment3.xml]

<!DOCTYPE tp:taxon-treatment
  PUBLIC "-//TaxonX//DTD Taxonomic Treatment Publishing DTD v0 20100105//EN" "tax-treatment-NSO.dtd">
<tp:taxon-treatment xmlns:tp="http://www.plazi.org/taxpub"><tp:treatment-meta><kwd-group><label>Taxon classification</label><kwd>
                <named-content content-type="kingdom">Animalia</named-content>
              </kwd><kwd>
                <named-content content-type="order">Decapoda</named-content>
              </kwd><kwd>
                <named-content content-type="family">Potamidae</named-content>
              </kwd></kwd-group><mixed-citation publication-type="journal"><person-group><name><surname>Lu</surname><given-names>Yuan-Biao</given-names></name><name><surname>Zhang</surname><given-names>Yi-Xuan</given-names></name><name><surname>Zou</surname><given-names>Jie-Xin</given-names></name></person-group><article-title>﻿The systematic position of <italic><tp:taxon-name><tp:taxon-name-part taxon-name-part-type="genus" reg="Cryptopotamon">Cryptopotamon</tp:taxon-name-part><tp:taxon-name-part taxon-name-part-type="species" reg="anacoluthon">anacoluthon</tp:taxon-name-part></tp:taxon-name></italic> (Kemp, 1918), with the description of a new species of <italic><tp:taxon-name><tp:taxon-name-part taxon-name-part-type="genus" reg="Sinolapotamon">Sinolapotamon</tp:taxon-name-part></tp:taxon-name></italic> Tai &amp; Sung, 1975 (<tp:taxon-name><tp:taxon-name-part taxon-name-part-type="subphylum">Crustacea</tp:taxon-name-part></tp:taxon-name>, <tp:taxon-name><tp:taxon-name-part taxon-name-part-type="order">Decapoda</tp:taxon-name-part></tp:taxon-name>, <tp:taxon-name><tp:taxon-name-part taxon-name-part-type="infraorder">Brachyura</tp:taxon-name-part></tp:taxon-name>, <tp:taxon-name><tp:taxon-name-part taxon-name-part-type="family">Potamidae</tp:taxon-name-part></tp:taxon-name>) from southern China</article-title><source>Zookeys</source><day>08</day><month>06</month><year>2023</year><volume>1166</volume><fpage>155</fpage><lpage>173</lpage><pub-id pub-id-type="doi">10.3897/zookeys.1166.101737</pub-id></mixed-citation></tp:treatment-meta><tp:nomenclature><label>﻿</label><tp:taxon-name>
              <object-id xmlns:xlink="http://www.w3.org/1999/xlink" content-type="arpha" xlink:type="simple">6582241E-C662-50D6-B9E6-86CAF90C8FA4</object-id>
              <tp:taxon-name-part taxon-name-part-type="genus" reg="Sinolapotamon">Sinolapotamon</tp:taxon-name-part>
              <tp:taxon-name-part taxon-name-part-type="species" reg="cirratum">cirratum</tp:taxon-name-part>
              <object-id xmlns:xlink="http://www.w3.org/1999/xlink" content-type="zoobank" xlink:type="simple">https://zoobank.org/25AEC22F-BAAA-4DF5-8580-8334F8DBB9EC</object-id>
            </tp:taxon-name><tp:taxon-status xmlns:xlink="http://www.w3.org/1999/xlink" xlink:type="simple">sp. nov.</tp:taxon-status><xref ref-type="fig" rid="F3">Figs 3</xref><xref ref-type="fig" rid="F4">, 4</xref><xref ref-type="fig" rid="F5">, 5</xref><xref ref-type="fig" rid="F6">, 6</xref><xref ref-type="fig" rid="F7">, 7A</xref><xref ref-type="fig" rid="F8">, 8</xref></tp:nomenclature><tp:treatment-sec sec-type="type material" id="SECID0E2KAI"><title>Type material.</title><p><bold><italic>Holotype</italic></bold>: China • ♂ (17.90 × 15.50 mm); Guangxi Zhuang Autonomous Region, Yulin City, Rong County, Duqiaoshan Forest Park; <named-content xmlns:xlink="http://www.w3.org/1999/xlink" content-type="dwc:verbatimCoordinates" xlink:type="simple"><named-content content-type="geo-json" specific-use="{&#34;type&#34;:&#34;Point&#34;,&#34;coordinates&#34;:[110.609800,22.801900]}" id="NCID0EJLAI" xlink:type="simple">22.8019°N, 110.6098°E</named-content></named-content>; October 2022; Yi-Xuan Zhang leg.; NCU MCP 434201. <bold><italic>Paratypes</italic></bold>: CHINA • 1 ♀ (17.42 × 15.45 mm); same collection data as for holotype; NCU MCP 433901 • 1 ♀ (23.74 × 20.30 mm); same collection data as for holotype; NCU MCP 433902 • 4 ♂♂ (22.54 × 19.55 mm, 22.92 × 19.80 mm, 23.05 × 20.24 mm, 18.00 × 16.02 mm); same collection data as for holotype; NCU MCP 433903–433906.</p></tp:treatment-sec><tp:treatment-sec sec-type="material" id="SECID0ERLAI"><title>Other material.</title><p>China • 7 ♂♂ (21.96 × 19.12 mm, 13.36 × 11.93 mm, 15.76 × 13.18 mm, 17.34 × 14.99 mm, 17.26 × 14.94 mm, 17.93 × 14.91 mm, 20.73 × 17.62 mm); same collection data as for holotype; NCU MCP 434202–434208 • 8 ♂♂ (14.99 × 12.90 mm, 9.48 × 8.65 mm, 9.61 × 8.54 mm, 9.81 × 8.91 mm, 8.71 × 7.53 mm, 8.82 × 7.77 mm, 9.74 × 7.38 mm, 10.42 × 8.79 mm); Guangxi Zhuang Autonomous Region, Yulin City, Rong County, Silaochong, small stream; <named-content xmlns:xlink="http://www.w3.org/1999/xlink" content-type="dwc:verbatimCoordinates" xlink:type="simple"><named-content content-type="geo-json" specific-use="{&#34;type&#34;:&#34;Point&#34;,&#34;coordinates&#34;:[110.606500,22.826300]}" id="NCID0E1LAI" xlink:type="simple">22.8263°N, 110.6065°E</named-content></named-content>; November 2018; Jie-Xin Zou et al. leg.; NCU MCP 416001–416008.</p></tp:treatment-sec><tp:treatment-sec sec-type="diagnosis" id="SECID0E6LAI"><title>Diagnosis.</title><p>Carapace subquadrate, regions indistinct; dorsal surface gently convex, anterolateral region weakly rugose. Cervical groove shallow and wide; H-shaped groove shallow (Figs <xref ref-type="fig" rid="F3">3A</xref>, <xref ref-type="fig" rid="F5">5A</xref>). Epigastric cristae distinct, separated from postorbital cristae by narrow gap; epibranchial region slightly depressed; mesogastric region gently convex. External orbital angle triangular, distinctly separated from anterolateral margin by wide notch. Anterolateral margin of carapace distinctly cristate, lined with approximately 20 granules (Figs <xref ref-type="fig" rid="F3">3A</xref>, <xref ref-type="fig" rid="F5">5A</xref>). Maxilliped 3 exopod reaching nearly 1/2 of merus length, with long flagellum, slightly longer than width of merus (Fig. <xref ref-type="fig" rid="F4">4B</xref>). Chelipeds (pereiopod 1) strongly unequal in males, subequal in females (Figs <xref ref-type="fig" rid="F3">3A</xref>, <xref ref-type="fig" rid="F4">4A</xref>, <xref ref-type="fig" rid="F5">5A</xref>). G1 slender, subterminal segment about 1.7 times as long as terminal segment; 2 lobes of terminal segment strongly unequal, dorsal lobe longitudinally extended, oval shaped, ventral lobe blunt, reaching 1/2 of terminal segment (Figs <xref ref-type="fig" rid="F6">6A–D</xref>, <xref ref-type="fig" rid="F7">7A</xref>). Female vulvae ovate, medium-sized, occupying anterior 2/3 length of sternite 6 (Fig. <xref ref-type="fig" rid="F5">5B</xref>).</p><fig id="F4" position="float" orientation="portrait"><object-id xmlns:xlink="http://www.w3.org/1999/xlink" content-type="doi" xlink:type="simple">10.3897/zookeys.1166.101737.figure4</object-id><object-id xmlns:xlink="http://www.w3.org/1999/xlink" content-type="arpha" xlink:type="simple">A3FB906F-49EA-5405-99FE-2DAE5D0E1287</object-id><label>Figure 4.</label><caption><p><italic><tp:taxon-name><tp:taxon-name-part taxon-name-part-type="genus" reg="Sinolapotamon">Sinolapotamon</tp:taxon-name-part><tp:taxon-name-part taxon-name-part-type="species" reg="cirratum">cirratum</tp:taxon-name-part></tp:taxon-name></italic> sp. nov., holotype male (17.90 × 15.50 mm) (NCU MCP 434201) <bold>A</bold> outer view of chelipeds <bold>B</bold> left third maxilliped <bold>C</bold> anterior thoracic sternum, pleonal somites 4–6 and telson <bold>D</bold> sternopleonal cavity with G1. Scale bars: 5 mm.</p></caption><graphic xmlns:xlink="http://www.w3.org/1999/xlink" xlink:href="zookeys-1166-155_article-101737__-g004.jpg" position="float" orientation="portrait" xlink:type="simple" id="oo_861599.jpg"><uri content-type="original_file" xlink:type="simple">https://binary.pensoft.net/fig/861599</uri></graphic></fig><fig id="F5" position="float" orientation="portrait"><object-id xmlns:xlink="http://www.w3.org/1999/xlink" content-type="doi" xlink:type="simple">10.3897/zookeys.1166.101737.figure5</object-id><object-id xmlns:xlink="http://www.w3.org/1999/xlink" content-type="arpha" xlink:type="simple">B485234B-89F4-5909-BD84-939F06585A0D</object-id><label>Figure 5.</label><caption><p><italic><tp:taxon-name><tp:taxon-name-part taxon-name-part-type="genus" reg="Sinolapotamon">Sinolapotamon</tp:taxon-name-part><tp:taxon-name-part taxon-name-part-type="species" reg="cirratum">cirratum</tp:taxon-name-part></tp:taxon-name></italic> sp. nov., paratype female (17.42 × 15.45 mm) (NCU MCP 433901) <bold>A</bold> overall dorsal habitus <bold>B</bold> sternopleonal cavity with vulvae. Scale bars: 1 cm.</p></caption><graphic xmlns:xlink="http://www.w3.org/1999/xlink" xlink:href="zookeys-1166-155_article-101737__-g005.jpg" position="float" orientation="portrait" xlink:type="simple" id="oo_861600.jpg"><uri content-type="original_file" xlink:type="simple">https://binary.pensoft.net/fig/861600</uri></graphic></fig><fig id="F6" position="float" orientation="portrait"><object-id xmlns:xlink="http://www.w3.org/1999/xlink" content-type="doi" xlink:type="simple">10.3897/zookeys.1166.101737.figure6</object-id><object-id xmlns:xlink="http://www.w3.org/1999/xlink" content-type="arpha" xlink:type="simple">AF5CFA56-470A-540E-9E6A-D28535734BA5</object-id><label>Figure 6.</label><caption><p>Gonopods of <italic><tp:taxon-name><tp:taxon-name-part taxon-name-part-type="genus" reg="Sinolapotamon">Sinolapotamon</tp:taxon-name-part><tp:taxon-name-part taxon-name-part-type="species" reg="cirratum">cirratum</tp:taxon-name-part></tp:taxon-name></italic> sp. nov., holotype male (17.90 × 15.50 mm) (NCU MCP 434201) <bold>A</bold> ventral view of left G1 <bold>B</bold> ventral view of terminal segment of left G1 <bold>C</bold> dorsal view of left G1 <bold>D</bold> dorsal view of terminal segment of left G1 <bold>E</bold> ventral view of left G2. Scale bars: 1 mm.</p></caption><graphic xmlns:xlink="http://www.w3.org/1999/xlink" xlink:href="zookeys-1166-155_article-101737__-g006.jpg" position="float" orientation="portrait" xlink:type="simple" id="oo_861601.jpg"><uri content-type="original_file" xlink:type="simple">https://binary.pensoft.net/fig/861601</uri></graphic></fig><fig id="F7" position="float" orientation="portrait"><object-id xmlns:xlink="http://www.w3.org/1999/xlink" content-type="doi" xlink:type="simple">10.3897/zookeys.1166.101737.figure7</object-id><object-id xmlns:xlink="http://www.w3.org/1999/xlink" content-type="arpha" xlink:type="simple">91ECC695-C73F-5799-BA00-3E0A15C4DC68</object-id><label>Figure 7.</label><caption><p>Left G1s (ventral view) of known species of <italic><tp:taxon-name><tp:taxon-name-part taxon-name-part-type="genus" reg="Sinolapotamon">Sinolapotamon</tp:taxon-name-part></tp:taxon-name></italic><bold>A</bold><italic><tp:taxon-name><tp:taxon-name-part taxon-name-part-type="genus" reg="Sinolapotamon">Sinolapotamon</tp:taxon-name-part><tp:taxon-name-part taxon-name-part-type="species" reg="cirratum">cirratum</tp:taxon-name-part></tp:taxon-name></italic> sp. nov., holotype (NCU MCP 434201) <bold>B</bold><italic><tp:taxon-name><tp:taxon-name-part taxon-name-part-type="genus" reg="Sinolapotamon">S.</tp:taxon-name-part><tp:taxon-name-part taxon-name-part-type="species" reg="patellifer">patellifer</tp:taxon-name-part></tp:taxon-name></italic> (Yangshuo, NCU MCP 407301) <bold>C</bold><italic><tp:taxon-name><tp:taxon-name-part taxon-name-part-type="genus" reg="Sinolapotamon">S.</tp:taxon-name-part><tp:taxon-name-part taxon-name-part-type="species" reg="anacoluthon">anacoluthon</tp:taxon-name-part></tp:taxon-name></italic> (Shenzhen, NCU MCP 434001) <bold>D</bold><italic><tp:taxon-name><tp:taxon-name-part taxon-name-part-type="genus" reg="Sinolapotamon">S.</tp:taxon-name-part><tp:taxon-name-part taxon-name-part-type="species" reg="auriculatum">auriculatum</tp:taxon-name-part></tp:taxon-name></italic> (Shanglin, NCU MCP 72301) <bold>E</bold><italic><tp:taxon-name><tp:taxon-name-part taxon-name-part-type="genus" reg="Sinolapotamon">S.</tp:taxon-name-part><tp:taxon-name-part taxon-name-part-type="species" reg="palmatum">palmatum</tp:taxon-name-part></tp:taxon-name></italic> (Liuzhou, NCU MCP 415301).</p></caption><graphic xmlns:xlink="http://www.w3.org/1999/xlink" xlink:href="zookeys-1166-155_article-101737__-g007.jpg" position="float" orientation="portrait" xlink:type="simple" id="oo_861602.jpg"><uri content-type="original_file" xlink:type="simple">https://binary.pensoft.net/fig/861602</uri></graphic></fig></tp:treatment-sec><tp:treatment-sec sec-type="description" id="SECID0EETAI"><title>Description.</title><p>Carapace subquadrate, nearly 1.2 times as wide as long; surface generally smooth, regions indistinct; dorsal surface slightly convex, with tiny pits, anterolateral region weakly rugose. Cervical groove shallow and wide; H-shaped groove shallow. Front gently deflexed; frontal margin slightly rimmed, weakly bilobed in dorsal view (Figs <xref ref-type="fig" rid="F3">3A</xref>, <xref ref-type="fig" rid="F5">5A</xref>). Epigastric cristae low and weak, separated from postorbital cristae by narrow gap; postorbital cristae laterally expanded, not fused with epibranchial tooth. Epibranchial region gently depressed; mesogastric region gently convex. External orbital angle bluntly triangular, distinctly separated from anterolateral margin by V-shaped wide gap (Figs <xref ref-type="fig" rid="F3">3A</xref>, <xref ref-type="fig" rid="F5">5A</xref>). Epibranchial tooth distinct, bluntly angular. Anterolateral margin of carapace distinctly cristate, lined with approximately 20 granules; bent inward posteriorly. Posterolateral surface smooth, with oblique striae, converging towards posterior carapace margin (Figs <xref ref-type="fig" rid="F3">3A</xref>, <xref ref-type="fig" rid="F5">5A</xref>). Orbits large; supraorbital and infraorbital margins cristate. Sub-orbital, pterygostomial, subhepatic regions covered with striae. Epistome posterior margin narrow longitudinally; median lobe triangular, lateral margins sinuous (Fig. <xref ref-type="fig" rid="F3">3B</xref>).</p><p>Maxilliped 3 exopod reaching nearly 1/2 of merus length, with long flagellum, slightly longer than width of merus. Merus subrectangular, 2 times as wide as long. Ischium subtrapezoidal, about 1.4 times as long as wide, with distinct sulcus (Fig. <xref ref-type="fig" rid="F4">4B</xref>).</p><p>Chelipeds (pereiopod 1) strongly unequal in males, subequal in females. Merus trigonal in cross section. Carpus surface gently depressed, with spine at inner distal angle and spinule at base in both males and females. Palm of lager chela about 1.3–1.5 times as long as high in males, 1.3–1.6 times in females. Dactylus of larger chela 0.6–1.0 times as long as palm in males, practically same proportion in females. Inner margin of fingers lined with granular teeth; fingers of lager chela leaving small gap while smaller one without gap when closed in both males and females (Figs <xref ref-type="fig" rid="F3">3A</xref>, <xref ref-type="fig" rid="F4">4A</xref>, <xref ref-type="fig" rid="F5">5A</xref>).</p><p>Ambulatory legs (pereiopod 2–5) slender, with setae; pereiopod 3 longest, merus 0.5–0.6 times as long as carapace length. Pereiopod 5 propodus about 2.0 times as long as broad in both males and females, 0.8–0.9 times as long as dactylus; dactylus gently curved (Figs <xref ref-type="fig" rid="F3">3A</xref>, <xref ref-type="fig" rid="F5">5A</xref>).</p><p>Male thoracic sternum generally smooth, pitted; sternite 1 triangular; sternite 2–3 fused without visible sutures. Male sternopleonal cavity relatively deep, exceeding imaginary line connecting posterior edges of cheliped coxae base. Median longitudinal suture of sternites 7, 8 deep. Tubercle of abdominal lock positioned at approaching mid-length of sternite 5. Sutures between sternites in female indistinct (Fig. <xref ref-type="fig" rid="F4">4C, D</xref>). Female vulvae ovate, medium-sized, occupying anterior 2/3 length of sternite 6 (Fig. <xref ref-type="fig" rid="F5">5B</xref>).</p><p>Male pleon and telson triangular; pleonal somites 3–6 gradually narrowed longitudinally, lateral margins forming gently concave line with thoracic sternum; pleonal somite 6 about 2.2 times as wide as long; telson about 1.3 times as wide as long (Fig. <xref ref-type="fig" rid="F4">4C</xref>). Female pleon and telson broadly ovate (Fig. <xref ref-type="fig" rid="F5">5B</xref>).</p><p>G1 slender, tip of terminal segment exceeding beyond pleonal locking tubercle and suture between thoracic sternites 4 and 5 (Fig. <xref ref-type="fig" rid="F4">4D</xref>). Subterminal segment about 1.7 times as long as terminal segment; edges of dorsal lobe curled; 2 lobes of terminal segment strongly unequal, dorsal lobe longitudinally extended, oval, ventral lobe blunt, reaching 1/2 length of terminal segment (Fig. <xref ref-type="fig" rid="F6">6A–D</xref>). G2 slender, longer than G1 (Fig. <xref ref-type="fig" rid="F6">6A, E</xref>).</p></tp:treatment-sec><tp:treatment-sec sec-type="remarks" id="SECID0EGWAI"><title>Remarks.</title><p>Consistent with the diagnostic characters of <italic><tp:taxon-name><tp:taxon-name-part taxon-name-part-type="genus" reg="Sinolapotamon">Sinolapotamon</tp:taxon-name-part></tp:taxon-name></italic>, <italic><tp:taxon-name><tp:taxon-name-part taxon-name-part-type="genus" reg="Sinolapotamon">Sinolapotamon</tp:taxon-name-part><tp:taxon-name-part taxon-name-part-type="species" reg="cirratum">cirratum</tp:taxon-name-part></tp:taxon-name></italic> sp. nov. has a gently convex dorsal surface, long flagellum of the third maxilliped exopod and unequal lobes of the G1 terminal segment (Figs <xref ref-type="fig" rid="F3">3A</xref>, <xref ref-type="fig" rid="F4">4B</xref>, <xref ref-type="fig" rid="F7">7A</xref>). The dorsal lobe of the G1 terminal segment in <italic><tp:taxon-name><tp:taxon-name-part taxon-name-part-type="genus" reg="Sinolapotamon">S.</tp:taxon-name-part><tp:taxon-name-part taxon-name-part-type="species" reg="cirratum">cirratum</tp:taxon-name-part></tp:taxon-name></italic> sp. nov. is long and oval, which is similar to that of <italic><tp:taxon-name><tp:taxon-name-part taxon-name-part-type="genus" reg="Sinolapotamon">S.</tp:taxon-name-part><tp:taxon-name-part taxon-name-part-type="species" reg="anacoluthon">anacoluthon</tp:taxon-name-part></tp:taxon-name></italic>. The two species can nevertheless be distinguished by the ratio of the subterminal segment to the terminal segment of G1, which is 1.7 in <italic><tp:taxon-name><tp:taxon-name-part taxon-name-part-type="genus" reg="Sinolapotamon">S.</tp:taxon-name-part><tp:taxon-name-part taxon-name-part-type="species" reg="cirratum">cirratum</tp:taxon-name-part></tp:taxon-name></italic> sp. nov. and 1.1 in <italic><tp:taxon-name><tp:taxon-name-part taxon-name-part-type="genus" reg="Sinolapotamon">S.</tp:taxon-name-part><tp:taxon-name-part taxon-name-part-type="species" reg="anacoluthon">anacoluthon</tp:taxon-name-part></tp:taxon-name></italic> (Fig. <xref ref-type="fig" rid="F7">7A, C</xref>). When compared with <italic><tp:taxon-name><tp:taxon-name-part taxon-name-part-type="genus" reg="Sinolapotamon">S.</tp:taxon-name-part><tp:taxon-name-part taxon-name-part-type="species" reg="patellifer">patellifer</tp:taxon-name-part></tp:taxon-name></italic>, <italic><tp:taxon-name><tp:taxon-name-part taxon-name-part-type="genus" reg="Sinolapotamon">S.</tp:taxon-name-part><tp:taxon-name-part taxon-name-part-type="species" reg="auriculatum">auriculatum</tp:taxon-name-part></tp:taxon-name></italic> and <italic><tp:taxon-name><tp:taxon-name-part taxon-name-part-type="genus" reg="Sinolapotamon">S.</tp:taxon-name-part><tp:taxon-name-part taxon-name-part-type="species" reg="palmatum">palmatum</tp:taxon-name-part></tp:taxon-name></italic>, the new species could be easily distinguished by the shape of the dorsal lobes and ventral lobes. The ventral lobe of <italic><tp:taxon-name><tp:taxon-name-part taxon-name-part-type="genus" reg="Sinolapotamon">S.</tp:taxon-name-part><tp:taxon-name-part taxon-name-part-type="species" reg="cirratum">cirratum</tp:taxon-name-part></tp:taxon-name></italic> sp. nov. is bluntly angular, while those of the other species in <italic><tp:taxon-name><tp:taxon-name-part taxon-name-part-type="genus" reg="Sinolapotamon">Sinolapotamon</tp:taxon-name-part></tp:taxon-name></italic> are pointed or shortly pointed (Fig. <xref ref-type="fig" rid="F7">7A, B, D, E</xref>). They also differ in comparative length of the ventral lobe relative to the terminal segment of the G1 (see Table <xref ref-type="table" rid="T3">3</xref>). Additional differences among the known species of <italic><tp:taxon-name><tp:taxon-name-part taxon-name-part-type="genus" reg="Sinolapotamon">Sinolapotamon</tp:taxon-name-part></tp:taxon-name></italic> are provided in Table <xref ref-type="table" rid="T3">3</xref>.</p><table-wrap id="T3" position="float" orientation="portrait"><label>Table 3.</label><caption><p>Morphological differences between five species of <italic><tp:taxon-name><tp:taxon-name-part taxon-name-part-type="genus" reg="Sinolapotamon">Sinolapotamon</tp:taxon-name-part></tp:taxon-name></italic>.</p></caption><table id="TID0EU4BI" rules="all"><tbody><tr><th rowspan="1" colspan="1">Species</th><th rowspan="1" colspan="1"><italic><tp:taxon-name><tp:taxon-name-part taxon-name-part-type="genus" reg="Sinolapotamon">Sinolapotamon</tp:taxon-name-part><tp:taxon-name-part taxon-name-part-type="species" reg="cirratum">cirratum</tp:taxon-name-part></tp:taxon-name></italic> sp. nov.</th><th rowspan="1" colspan="1"><italic><tp:taxon-name><tp:taxon-name-part taxon-name-part-type="genus" reg="Sinolapotamon">S.</tp:taxon-name-part><tp:taxon-name-part taxon-name-part-type="species" reg="patellifer">patellifer</tp:taxon-name-part></tp:taxon-name></italic> (cf. <xref ref-type="bibr" rid="B7">Dai 1999</xref>: fig. 78)</th><th rowspan="1" colspan="1"><italic><tp:taxon-name><tp:taxon-name-part taxon-name-part-type="genus" reg="Sinolapotamon">S.</tp:taxon-name-part><tp:taxon-name-part taxon-name-part-type="species" reg="anacoluthon">anacoluthon</tp:taxon-name-part></tp:taxon-name></italic> (cf. <xref ref-type="bibr" rid="B15">Ng and Dudgeon 1992</xref>: figs 4, 5)</th><th rowspan="1" colspan="1"><italic><tp:taxon-name><tp:taxon-name-part taxon-name-part-type="genus" reg="Sinolapotamon">S.</tp:taxon-name-part><tp:taxon-name-part taxon-name-part-type="species" reg="palmatum">palmatum</tp:taxon-name-part></tp:taxon-name></italic> (cf. <xref ref-type="bibr" rid="B39">Zhu et al. 2010</xref>: figs 6–9)</th><th rowspan="1" colspan="1"><italic><tp:taxon-name><tp:taxon-name-part taxon-name-part-type="genus" reg="Sinolapotamon">S.</tp:taxon-name-part><tp:taxon-name-part taxon-name-part-type="species" reg="auriculatum">auriculatum</tp:taxon-name-part></tp:taxon-name></italic> (cf. <xref ref-type="bibr" rid="B39">Zhu et al. 2010</xref>: figs 1–4)</th></tr><tr><td rowspan="1" colspan="1">
                      <bold>Flagellum of exopod of third maxilliped</bold>
                    </td><td rowspan="1" colspan="1">slightly longer than width of merus (Fig. <xref ref-type="fig" rid="F4">4B</xref>)</td><td rowspan="1" colspan="1">slightly shorter than width of merus</td><td rowspan="1" colspan="1">exceeding width of merus</td><td rowspan="1" colspan="1">slightly longer than width of merus</td><td rowspan="1" colspan="1">shorter than width of merus</td></tr><tr><td rowspan="1" colspan="1">
                      <bold>Anterolateral margin of carapace</bold>
                    </td><td rowspan="1" colspan="1">distinctly cristate, lined with approximately 20 granules (Fig. <xref ref-type="fig" rid="F3">3A</xref>)</td><td rowspan="1" colspan="1">ridged, without conspicuous granules</td><td rowspan="1" colspan="1">cristate, lined with numerous small rounded granules</td><td rowspan="1" colspan="1">convex laterally, cristate, lined with fine granules</td><td rowspan="1" colspan="1">weakly convex laterally, cristate, lined with fine granules</td></tr><tr><td rowspan="1" colspan="1">
                      <bold>Ratio of subterminal segment to terminal segment of G1</bold>
                    </td><td rowspan="1" colspan="1">1.7 (Fig. <xref ref-type="fig" rid="F7">7A</xref>)</td><td rowspan="1" colspan="1">1.7 (Fig. <xref ref-type="fig" rid="F7">7B</xref>)</td><td rowspan="1" colspan="1">1.1 (Fig. <xref ref-type="fig" rid="F7">7C</xref>)</td><td rowspan="1" colspan="1">1.5 (Fig. <xref ref-type="fig" rid="F7">7E</xref>)</td><td rowspan="1" colspan="1">1.5 (Fig. <xref ref-type="fig" rid="F7">7D</xref>)</td></tr><tr><td rowspan="1" colspan="1">
                      <bold>Terminal segment of G1</bold>
                    </td><td rowspan="1" colspan="1">longitudinally extended oval (Fig. <xref ref-type="fig" rid="F7">7A</xref>)</td><td rowspan="1" colspan="1">oval (Fig. <xref ref-type="fig" rid="F7">7B</xref>)</td><td rowspan="1" colspan="1">longitudinally extended oval (Fig. <xref ref-type="fig" rid="F7">7C</xref>)</td><td rowspan="1" colspan="1">subcircular (Fig. <xref ref-type="fig" rid="F7">7E</xref>)</td><td rowspan="1" colspan="1">oval (Fig. <xref ref-type="fig" rid="F7">7D</xref>)</td></tr><tr><td rowspan="1" colspan="1">
                      <bold>ventral lobe of G1</bold>
                    </td><td rowspan="1" colspan="1">blunt, reaching 1/2 length of terminal segment (Fig. <xref ref-type="fig" rid="F7">7A</xref>)</td><td rowspan="1" colspan="1">sharp, reaching beyond proximal 2/3 length of terminal segment (Fig. <xref ref-type="fig" rid="F7">7B</xref>)</td><td rowspan="1" colspan="1">sharp and short, reaching 3/7 length of terminal segment (Fig. <xref ref-type="fig" rid="F7">7C</xref>)</td><td rowspan="1" colspan="1">sharp, reaching 5/6 length of terminal segment (Fig. <xref ref-type="fig" rid="F7">7E</xref>)</td><td rowspan="1" colspan="1">sharp, reaching proximal 1/2 length of terminal segment (Fig. <xref ref-type="fig" rid="F7">7D</xref>)</td></tr></tbody></table></table-wrap></tp:treatment-sec><tp:treatment-sec sec-type="etymology" id="SECID0EWEBI"><title>Etymology.</title><p>The new species is named <italic><tp:taxon-name><tp:taxon-name-part taxon-name-part-type="genus" reg="Sinolapotamon">Sinolapotamon</tp:taxon-name-part><tp:taxon-name-part taxon-name-part-type="species" reg="cirratum">cirratum</tp:taxon-name-part></tp:taxon-name></italic> sp. nov. because of the curled edges of the dorsal lobe of the G1. In the Latin, ‘cirratus’ means ‘curled’.</p></tp:treatment-sec><tp:treatment-sec sec-type="ecology" id="SECID0EHFBI"><title>Ecology.</title><p>The specimens were collected from puddles in the Duqiaoshan Forest Park. These crabs live in the shallow water or under the wet stones (Fig. <xref ref-type="fig" rid="F8">8A, B</xref>).</p><fig id="F8" position="float" orientation="portrait"><object-id xmlns:xlink="http://www.w3.org/1999/xlink" content-type="doi" xlink:type="simple">10.3897/zookeys.1166.101737.figure8</object-id><object-id xmlns:xlink="http://www.w3.org/1999/xlink" content-type="arpha" xlink:type="simple">B0112B3F-7CEC-5805-82E2-B85B2569761D</object-id><label>Figure 8.</label><caption><p><bold>A</bold><italic><tp:taxon-name><tp:taxon-name-part taxon-name-part-type="genus" reg="Sinolapotamon">Sinolapotamon</tp:taxon-name-part><tp:taxon-name-part taxon-name-part-type="species" reg="cirratum">cirratum</tp:taxon-name-part></tp:taxon-name></italic> sp. nov. in the wild <bold>B</bold> general habitat of <italic><tp:taxon-name><tp:taxon-name-part taxon-name-part-type="genus" reg="Sinolapotamon">Sinolapotamon</tp:taxon-name-part><tp:taxon-name-part taxon-name-part-type="species" reg="cirratum">cirratum</tp:taxon-name-part></tp:taxon-name></italic> sp. nov.</p></caption><graphic xmlns:xlink="http://www.w3.org/1999/xlink" xlink:href="zookeys-1166-155_article-101737__-g008.jpg" position="float" orientation="portrait" xlink:type="simple" id="oo_861603.jpg"><uri content-type="original_file" xlink:type="simple">https://binary.pensoft.net/fig/861603</uri></graphic></fig></tp:treatment-sec><tp:treatment-sec sec-type="distribution" id="SECID0EYGBI"><title>Distribution.</title><p>China: Guangxi Zhuang Autonomous Region: Rong County, Yulin City.</p></tp:treatment-sec><tp:treatment-sec><!--Section generated to contain objects referenced in tp:taxon-treatment.--><fig id="F3" position="float" orientation="portrait"><object-id xmlns:xlink="http://www.w3.org/1999/xlink" content-type="doi" xlink:type="simple">10.3897/zookeys.1166.101737.figure3</object-id><object-id xmlns:xlink="http://www.w3.org/1999/xlink" content-type="arpha" xlink:type="simple">6FCA69B3-5996-58F5-A35B-1015337707A0</object-id><label>Figure 3.</label><caption><p><italic><tp:taxon-name><tp:taxon-name-part taxon-name-part-type="genus" reg="Sinolapotamon">Sinolapotamon</tp:taxon-name-part><tp:taxon-name-part taxon-name-part-type="species" reg="cirratum">cirratum</tp:taxon-name-part></tp:taxon-name></italic> sp. nov., holotype male (17.90 × 15.50 mm) (NCU MCP 434201) <bold>A</bold> overall dorsal habitus <bold>B</bold> frontal view of cephalothorax. Scale bars: 1 cm.</p></caption><graphic xmlns:xlink="http://www.w3.org/1999/xlink" xlink:href="zookeys-1166-155_article-101737__-g003.jpg" position="float" orientation="portrait" xlink:type="simple" id="oo_861598.jpg"><uri content-type="original_file" xlink:type="simple">https://binary.pensoft.net/fig/861598</uri></graphic></fig></tp:treatment-sec><ref-list><ref id="B7"><mixed-citation xmlns:xlink="http://www.w3.org/1999/xlink" xlink:type="simple"><person-group><name name-style="western"><surname>Dai</surname><given-names>AY</given-names></name></person-group> (<year>1999</year>) <source>Fauna Sinica (<tp:taxon-name><tp:taxon-name-part taxon-name-part-type="phylum">Arthropoda</tp:taxon-name-part></tp:taxon-name>. <tp:taxon-name><tp:taxon-name-part taxon-name-part-type="subphylum">Crustacea</tp:taxon-name-part></tp:taxon-name>. <tp:taxon-name><tp:taxon-name-part taxon-name-part-type="class">Malacostraca</tp:taxon-name-part></tp:taxon-name>. <tp:taxon-name><tp:taxon-name-part taxon-name-part-type="order">Decapoda</tp:taxon-name-part></tp:taxon-name>. Parathelphusicae. <tp:taxon-name><tp:taxon-name-part taxon-name-part-type="family">Potamidae</tp:taxon-name-part></tp:taxon-name>).</source><publisher-name>Science Press</publisher-name>, <publisher-loc>Beijing</publisher-loc>, <size units="page">501 pp</size>. [In Chinese with English summary]</mixed-citation></ref><ref id="B15"><mixed-citation xmlns:xlink="http://www.w3.org/1999/xlink" xlink:type="simple"><person-group><name name-style="western"><surname>Ng</surname><given-names>PKL</given-names></name><name name-style="western"><surname>Dudgeon</surname><given-names>D</given-names></name></person-group> (<year>1992</year>) <article-title>The <tp:taxon-name><tp:taxon-name-part taxon-name-part-type="family">Potamidae</tp:taxon-name-part></tp:taxon-name> and <tp:taxon-name><tp:taxon-name-part taxon-name-part-type="family">Parathelphusidae</tp:taxon-name-part></tp:taxon-name> (<tp:taxon-name><tp:taxon-name-part taxon-name-part-type="subphylum">Crustacea</tp:taxon-name-part></tp:taxon-name>: <tp:taxon-name><tp:taxon-name-part taxon-name-part-type="order">Decapoda</tp:taxon-name-part></tp:taxon-name>: <tp:taxon-name><tp:taxon-name-part taxon-name-part-type="infraorder">Brachyura</tp:taxon-name-part></tp:taxon-name>) of Hong Kong.</article-title><source>Invertebrate Systematics</source><volume>6</volume>(<issue>3</issue>): <fpage>741</fpage>–<lpage>768</lpage>. <ext-link xlink:href="10.1071/IT9920741" ext-link-type="doi" xlink:type="simple">https://doi.org/10.1071/IT9920741</ext-link></mixed-citation></ref><ref id="B39"><mixed-citation xmlns:xlink="http://www.w3.org/1999/xlink" xlink:type="simple"><person-group><name name-style="western"><surname>Zhu</surname><given-names>C</given-names></name><name name-style="western"><surname>Naruse</surname><given-names>T</given-names></name><name name-style="western"><surname>Zhou</surname><given-names>XM</given-names></name></person-group> (<year>2010</year>) <article-title>Two new species of freshwater crabs of the genus <italic><tp:taxon-name><tp:taxon-name-part taxon-name-part-type="genus">Sinolapotamon</tp:taxon-name-part></tp:taxon-name></italic> Tai &amp; Sung, 1975 (<tp:taxon-name><tp:taxon-name-part taxon-name-part-type="order">Decapoda</tp:taxon-name-part></tp:taxon-name>, <tp:taxon-name><tp:taxon-name-part taxon-name-part-type="infraorder">Brachyura</tp:taxon-name-part></tp:taxon-name>, <tp:taxon-name><tp:taxon-name-part taxon-name-part-type="family">Potamidae</tp:taxon-name-part></tp:taxon-name>) from Guangxi Zhuang Autonomous Region, China.</article-title><source>Crustaceana</source><volume>83</volume>(<issue>2</issue>): <fpage>245</fpage>–<lpage>256</lpage>. <ext-link xlink:href="10.1163/001121609X12603430877199" ext-link-type="doi" xlink:type="simple">https://doi.org/10.1163/001121609X12603430877199</ext-link></mixed-citation></ref></ref-list></tp:taxon-treatment>
