# Supplementary material for: ﻿The systematic position of Cryptopotamonanacoluthon (Kemp, 1918), with the description of a new species of Sinolapotamon Tai & Sung, 1975 (Crustacea, Decapoda, Brachyura, Potamidae) from southern China
Source: Zookeys. 2023 Jun 8;1166:155–73. doi: 10.3897/zookeys.1166.101737 (PMC10273140; doi:10.3897/zookeys.1166.101737)
Supplement: Supplementary material 2 — Phylogenetic tree (BI) based on the COX1 gene [file zookeys-1166-155_article-101737__-s002.tre]

#NEXUS
begin taxa;
	dimensions ntax=34;
	taxlabels
	Apotamonautes_hainanensis_MN737137
	Cantopotamon_zhuhaiense_LC342051
	Chinapotamon_depressum_MZ350918
	Chinapotamon_maolanense_MT134100
	Huananpotamon_angulatum_AB433576
	Huananpotamon_lichuanense_MN737141
	Indochinamon_chinghungense_MZ350925
	Indochinamon_daweishanense_MZ350926
	Johora_singaporensis_MG010237
	Longpotamon_nanlingense_LC155196
	Longpotamon_yangtsekiense_EU676302
	Nanhaipotamon_guangdongense_MK226144
	Nanhaipotamon_hongkongense_AB470509
	Nanhaipotamon_pingyuanense_AB470513
	Neotiwaripotamon_jianfengense_MZ350933
	Neotiwaripotamon_whiteheadi_MZ350934
	Parapotamon_spinescens_LC155209
	Potamiscus_yiwuensis_MN737136
	Qianguimon_elongatum_MZ350943
	Sinolapotamon_anacoluthon_Slal01
	Sinolapotamon_anacoluthon_Slal02
	Sinolapotamon_auriculatum_Slac01
	Sinolapotamon_palmatum
	Sinolapotamon_patellifer_MK883709
	Sinolapotamon_sp_Slsp01
	Sinolapotamon_sp_Slsp02
	Sinolapotamon_sp_Slsp03
	Sinopotamon_yaanense_LC155173
	Tenuilapotamon_joshuiense_MZ350951
	Tenuilapotamon_latilum_LC155206
	Tiwaripotamon_edostilus_AB896762
	Tiwaripotamon_pingguoense_LC145315
	Vadosapotamon_sheni_MZ350958
	Yarepotamon_gracilipa_AB433577
;
end;

begin trees;
	tree con_all_compat = [&U] (Johora_singaporensis_MG010237[&prob=1.0,prob_stddev=0.0,prob_range={1.0,1.0},prob(percent)="100",prob+-sd="100+-0",length_mean=0.367303495,length_median=0.3591253,length_95%HPD={0.2270646,0.524356}]:0.359125,((Apotamonautes_hainanensis_MN737137[&prob=1.0,prob_stddev=0.0,prob_range={1.0,1.0},prob(percent)="100",prob+-sd="100+-0",length_mean=0.0941048036,length_median=0.09193588,length_95%HPD={0.03747141,0.1532706}]:0.091936,(((Sinopotamon_yaanense_LC155173[&prob=1.0,prob_stddev=0.0,prob_range={1.0,1.0},prob(percent)="100",prob+-sd="100+-0",length_mean=0.0945099029,length_median=0.09180668,length_95%HPD={0.04685777,0.1475286}]:0.091807,Vadosapotamon_sheni_MZ350958[&prob=1.0,prob_stddev=0.0,prob_range={1.0,1.0},prob(percent)="100",prob+-sd="100+-0",length_mean=0.0740192791,length_median=0.07107848,length_95%HPD={0.03152938,0.123036}]:0.071078)[&prob=0.994667022,prob_stddev=0.0,prob_range={0.994667022,0.994667022},prob(percent)="99",prob+-sd="99+-0",length_mean=0.0539140661,length_median=0.05135661,length_95%HPD={0.01441721,0.0984667}]:0.051357,((Longpotamon_nanlingense_LC155196[&prob=1.0,prob_stddev=0.0,prob_range={1.0,1.0},prob(percent)="100",prob+-sd="100+-0",length_mean=0.115042145,length_median=0.1123586,length_95%HPD={0.06010839,0.1749457}]:0.112359,Longpotamon_yangtsekiense_EU676302[&prob=1.0,prob_stddev=0.0,prob_range={1.0,1.0},prob(percent)="100",prob+-sd="100+-0",length_mean=0.0769873416,length_median=0.07470866,length_95%HPD={0.03236322,0.1251396}]:0.074709)[&prob=0.999966669,prob_stddev=4.71373096E-5,prob_range={0.999933338,1.0},prob(percent)="100",prob+-sd="100+-0",length_mean=0.0600555289,length_median=0.05739067,length_95%HPD={0.01895553,0.104731}]:0.057391,(Tenuilapotamon_latilum_LC155206[&prob=1.0,prob_stddev=0.0,prob_range={1.0,1.0},prob(percent)="100",prob+-sd="100+-0",length_mean=0.0985480963,length_median=0.09580543,length_95%HPD={0.051756,0.1516954}]:0.095805,Tenuilapotamon_joshuiense_MZ350951[&prob=1.0,prob_stddev=0.0,prob_range={1.0,1.0},prob(percent)="100",prob+-sd="100+-0",length_mean=0.0569373122,length_median=0.05471409,length_95%HPD={0.01978043,0.09708278}]:0.054714)[&prob=0.93460436,prob_stddev=0.00150839391,prob_range={0.933537764,0.935670955},prob(percent)="93",prob+-sd="93+-0",length_mean=0.0293309542,length_median=0.02684763,length_95%HPD={0.001710059,0.05976705}]:0.026848)[&prob=0.593493767,prob_stddev=0.00999310963,prob_range={0.586427571,0.600559963},prob(percent)="59",prob+-sd="59+-1",length_mean=0.0215526603,length_median=0.01846963,length_95%HPD={1.815683E-7,0.05082744}]:0.01847)[&prob=0.960802613,prob_stddev=0.00282823858,prob_range={0.958802746,0.96280248},prob(percent)="96",prob+-sd="96+-0",length_mean=0.0516446495,length_median=0.04902233,length_95%HPD={0.01155747,0.09747622}]:0.049022,Parapotamon_spinescens_LC155209[&prob=1.0,prob_stddev=0.0,prob_range={1.0,1.0},prob(percent)="100",prob+-sd="100+-0",length_mean=0.115101349,length_median=0.1118487,length_95%HPD={0.05841713,0.177678}]:0.111849)[&prob=0.999166722,prob_stddev=1.41411929E-4,prob_range={0.999066729,0.999266716},prob(percent)="100",prob+-sd="100+-0",length_mean=0.0651441786,length_median=0.06183049,length_95%HPD={0.02025695,0.1180933}]:0.06183)[&prob=0.437570829,prob_stddev=0.00150839391,prob_range={0.436504233,0.438637424},prob(percent)="44",prob+-sd="44+-0",length_mean=0.024295286,length_median=0.02142298,length_95%HPD={7.613738E-6,0.05513601}]:0.021423,((Neotiwaripotamon_jianfengense_MZ350933[&prob=1.0,prob_stddev=0.0,prob_range={1.0,1.0},prob(percent)="100",prob+-sd="100+-0",length_mean=0.0356152112,length_median=0.03428329,length_95%HPD={0.01285845,0.06174028}]:0.034283,Neotiwaripotamon_whiteheadi_MZ350934[&prob=1.0,prob_stddev=0.0,prob_range={1.0,1.0},prob(percent)="100",prob+-sd="100+-0",length_mean=0.0241826874,length_median=0.02257638,length_95%HPD={0.004238669,0.04659392}]:0.022576)[&prob=1.0,prob_stddev=0.0,prob_range={1.0,1.0},prob(percent)="100",prob+-sd="100+-0",length_mean=0.0948816575,length_median=0.09180088,length_95%HPD={0.04272091,0.1533941}]:0.091801,(Tiwaripotamon_edostilus_AB896762[&prob=1.0,prob_stddev=0.0,prob_range={1.0,1.0},prob(percent)="100",prob+-sd="100+-0",length_mean=0.0492865157,length_median=0.04705407,length_95%HPD={0.01514377,0.08643951}]:0.047054,Tiwaripotamon_pingguoense_LC145315[&prob=1.0,prob_stddev=0.0,prob_range={1.0,1.0},prob(percent)="100",prob+-sd="100+-0",length_mean=0.0643066485,length_median=0.06198417,length_95%HPD={0.02644753,0.1058339}]:0.061984)[&prob=0.999966669,prob_stddev=4.71373096E-5,prob_range={0.999933338,1.0},prob(percent)="100",prob+-sd="100+-0",length_mean=0.0904045393,length_median=0.0876354,length_95%HPD={0.03730037,0.14541}]:0.087635)[&prob=0.9130058,prob_stddev=0.00471373096,prob_range={0.909672688,0.916338911},prob(percent)="91",prob+-sd="91+-0",length_mean=0.0360765929,length_median=0.03343208,length_95%HPD={0.003985775,0.07289256}]:0.033432)[&prob=0.705086328,prob_stddev=0.0024511401,prob_range={0.70335311,0.706819545},prob(percent)="71",prob+-sd="71+-0",length_mean=0.0339964492,length_median=0.03052848,length_95%HPD={6.932194E-4,0.07390484}]:0.030528,(((((Chinapotamon_depressum_MZ350918[&prob=1.0,prob_stddev=0.0,prob_range={1.0,1.0},prob(percent)="100",prob+-sd="100+-0",length_mean=0.0976164389,length_median=0.09553265,length_95%HPD={0.04919446,0.1496408}]:0.095533,Chinapotamon_maolanense_MT134100[&prob=1.0,prob_stddev=0.0,prob_range={1.0,1.0},prob(percent)="100",prob+-sd="100+-0",length_mean=0.0587365692,length_median=0.05599799,length_95%HPD={0.01896353,0.1029116}]:0.055998)[&prob=1.0,prob_stddev=0.0,prob_range={1.0,1.0},prob(percent)="100",prob+-sd="100+-0",length_mean=0.122932864,length_median=0.1191852,length_95%HPD={0.06262922,0.1926525}]:0.119185,(((Cantopotamon_zhuhaiense_LC342051[&prob=1.0,prob_stddev=0.0,prob_range={1.0,1.0},prob(percent)="100",prob+-sd="100+-0",length_mean=0.15370643,length_median=0.1494052,length_95%HPD={0.08767902,0.2280131}]:0.149405,Qianguimon_elongatum_MZ350943[&prob=1.0,prob_stddev=0.0,prob_range={1.0,1.0},prob(percent)="100",prob+-sd="100+-0",length_mean=0.105653689,length_median=0.1027627,length_95%HPD={0.05410434,0.1647343}]:0.102763)[&prob=0.57559496,prob_stddev=0.00881467689,prob_range={0.569362043,0.581827878},prob(percent)="58",prob+-sd="58+-1",length_mean=0.0203357049,length_median=0.01744741,length_95%HPD={1.078841E-7,0.04900508}]:0.017447,(((Sinolapotamon_auriculatum_Slac01[&prob=1.0,prob_stddev=0.0,prob_range={1.0,1.0},prob(percent)="100",prob+-sd="100+-0",length_mean=0.0269675241,length_median=0.02573183,length_95%HPD={0.009012871,0.0466508}]:0.025732,Sinolapotamon_patellifer_MK883709[&prob=1.0,prob_stddev=0.0,prob_range={1.0,1.0},prob(percent)="100",prob+-sd="100+-0",length_mean=0.035399564,length_median=0.03373549,length_95%HPD={0.01491659,0.05999556}]:0.033735)[&prob=1.0,prob_stddev=0.0,prob_range={1.0,1.0},prob(percent)="100",prob+-sd="100+-0",length_mean=0.038213358,length_median=0.03646556,length_95%HPD={0.01430609,0.06439005}]:0.036466,((Sinolapotamon_anacoluthon_Slal01[&prob=1.0,prob_stddev=0.0,prob_range={1.0,1.0},prob(percent)="100",prob+-sd="100+-0",length_mean=0.00182110087,length_median=0.001253532,length_95%HPD={6.798169E-8,0.005490289}]:0.001254,Sinolapotamon_anacoluthon_Slal02[&prob=1.0,prob_stddev=0.0,prob_range={1.0,1.0},prob(percent)="100",prob+-sd="100+-0",length_mean=0.00180201275,length_median=0.001204644,length_95%HPD={1.049844E-8,0.005509624}]:0.001205)[&prob=1.0,prob_stddev=0.0,prob_range={1.0,1.0},prob(percent)="100",prob+-sd="100+-0",length_mean=0.0357719932,length_median=0.03422487,length_95%HPD={0.014721,0.06078161}]:0.034225,Sinolapotamon_palmatum[&prob=1.0,prob_stddev=0.0,prob_range={1.0,1.0},prob(percent)="100",prob+-sd="100+-0",length_mean=0.0391573059,length_median=0.03792552,length_95%HPD={0.01438763,0.06610587}]:0.037926)[&prob=0.426638224,prob_stddev=0.0191377477,prob_range={0.413105793,0.440170655},prob(percent)="43",prob+-sd="43+-2",length_mean=0.00864146179,length_median=0.006972461,length_95%HPD={4.881393E-7,0.02246583}]:0.006972)[&prob=0.671155256,prob_stddev=0.0253598726,prob_range={0.653223118,0.689087394},prob(percent)="67",prob+-sd="67+-3",length_mean=0.0122658996,length_median=0.01074211,length_95%HPD={3.286809E-4,0.02695086}]:0.010742,(Sinolapotamon_sp_Slsp01[&prob=1.0,prob_stddev=0.0,prob_range={1.0,1.0},prob(percent)="100",prob+-sd="100+-0",length_mean=0.00163596679,length_median=0.001092852,length_95%HPD={5.238848E-7,0.005094672}]:0.001093,(Sinolapotamon_sp_Slsp03[&prob=1.0,prob_stddev=0.0,prob_range={1.0,1.0},prob(percent)="100",prob+-sd="100+-0",length_mean=0.00163848509,length_median=0.001104525,length_95%HPD={9.146649E-8,0.004961714}]:0.001105,Sinolapotamon_sp_Slsp02[&prob=1.0,prob_stddev=0.0,prob_range={1.0,1.0},prob(percent)="100",prob+-sd="100+-0",length_mean=0.00162241393,length_median=0.001111164,length_95%HPD={7.65199E-8,0.004919279}]:0.001111)[&prob=0.340910606,prob_stddev=0.00188549238,prob_range={0.339577362,0.34224385},prob(percent)="34",prob+-sd="34+-0",length_mean=0.00164078762,length_median=0.001127905,length_95%HPD={5.205656E-7,0.00490971}]:0.001128)[&prob=1.0,prob_stddev=0.0,prob_range={1.0,1.0},prob(percent)="100",prob+-sd="100+-0",length_mean=0.0293152043,length_median=0.02780229,length_95%HPD={0.008566768,0.0523362}]:0.027802)[&prob=1.0,prob_stddev=0.0,prob_range={1.0,1.0},prob(percent)="100",prob+-sd="100+-0",length_mean=0.0505637979,length_median=0.04779454,length_95%HPD={0.01641158,0.08961359}]:0.047795)[&prob=0.884207719,prob_stddev=0.00339388629,prob_range={0.881807879,0.886607559},prob(percent)="88",prob+-sd="88+-0",length_mean=0.032790472,length_median=0.03029473,length_95%HPD={0.001891862,0.06754144},!rotate=true]:0.030295,Yarepotamon_gracilipa_AB433577[&prob=1.0,prob_stddev=0.0,prob_range={1.0,1.0},prob(percent)="100",prob+-sd="100+-0",length_mean=0.147187947,length_median=0.143505,length_95%HPD={0.08246036,0.2240152}]:0.143505)[&prob=0.414439037,prob_stddev=0.00527937867,prob_range={0.410705953,0.418172122},prob(percent)="41",prob+-sd="41+-1",length_mean=0.0209044141,length_median=0.01745765,length_95%HPD={4.191024E-7,0.05111224}]:0.017458)[&prob=0.234284381,prob_stddev=0.00645781141,prob_range={0.229718019,0.238850743},prob(percent)="23",prob+-sd="23+-1",length_mean=0.0183752059,length_median=0.01540056,length_95%HPD={4.331689E-5,0.04473151},!rotate=true]:0.015401,((Nanhaipotamon_hongkongense_AB470509[&prob=1.0,prob_stddev=0.0,prob_range={1.0,1.0},prob(percent)="100",prob+-sd="100+-0",length_mean=0.065799692,length_median=0.06347323,length_95%HPD={0.02679886,0.1062253}]:0.063473,Nanhaipotamon_guangdongense_MK226144[&prob=1.0,prob_stddev=0.0,prob_range={1.0,1.0},prob(percent)="100",prob+-sd="100+-0",length_mean=0.0894199591,length_median=0.08687004,length_95%HPD={0.04271233,0.1374102}]:0.08687)[&prob=0.779214719,prob_stddev=0.0190434731,prob_range={0.76574895,0.792680488},prob(percent)="78",prob+-sd="78+-2",length_mean=0.0245036424,length_median=0.02206066,length_95%HPD={3.041303E-6,0.05311329}]:0.022061,Nanhaipotamon_pingyuanense_AB470513[&prob=1.0,prob_stddev=0.0,prob_range={1.0,1.0},prob(percent)="100",prob+-sd="100+-0",length_mean=0.167827584,length_median=0.1641878,length_95%HPD={0.09765971,0.2433097}]:0.164188)[&prob=0.99880008,prob_stddev=3.77098477E-4,prob_range={0.998533431,0.999066729},prob(percent)="100",prob+-sd="100+-0",length_mean=0.0573341016,length_median=0.05449124,length_95%HPD={0.01707068,0.1011268}]:0.054491)[&prob=0.346010266,prob_stddev=0.0120200139,prob_range={0.337510833,0.354509699},prob(percent)="35",prob+-sd="35+-1",length_mean=0.0237186309,length_median=0.02068575,length_95%HPD={3.924476E-6,0.05495617}]:0.020686,(Huananpotamon_angulatum_AB433576[&prob=1.0,prob_stddev=0.0,prob_range={1.0,1.0},prob(percent)="100",prob+-sd="100+-0",length_mean=0.0580794586,length_median=0.05603115,length_95%HPD={0.0228894,0.09881803}]:0.056031,Huananpotamon_lichuanense_MN737141[&prob=1.0,prob_stddev=0.0,prob_range={1.0,1.0},prob(percent)="100",prob+-sd="100+-0",length_mean=0.0724204939,length_median=0.06978333,length_95%HPD={0.03331137,0.1170187}]:0.069783)[&prob=0.999966669,prob_stddev=4.71373096E-5,prob_range={0.999933338,1.0},prob(percent)="100",prob+-sd="100+-0",length_mean=0.0767959728,length_median=0.0737675,length_95%HPD={0.03117183,0.1297211}]:0.073768)[&prob=0.965968935,prob_stddev=1.41411929E-4,prob_range={0.965868942,0.966068929},prob(percent)="97",prob+-sd="97+-0",length_mean=0.0550456522,length_median=0.05190382,length_95%HPD={0.009222252,0.1035749}]:0.051904,((Indochinamon_chinghungense_MZ350925[&prob=1.0,prob_stddev=0.0,prob_range={1.0,1.0},prob(percent)="100",prob+-sd="100+-0",length_mean=0.0774017678,length_median=0.0745866,length_95%HPD={0.02968984,0.131763}]:0.074587,Indochinamon_daweishanense_MZ350926[&prob=1.0,prob_stddev=0.0,prob_range={1.0,1.0},prob(percent)="100",prob+-sd="100+-0",length_mean=0.078234867,length_median=0.07522695,length_95%HPD={0.0298084,0.133488}]:0.075227)[&prob=1.0,prob_stddev=0.0,prob_range={1.0,1.0},prob(percent)="100",prob+-sd="100+-0",length_mean=0.147853355,length_median=0.1432896,length_95%HPD={0.066689,0.2383518}]:0.14329,Potamiscus_yiwuensis_MN737136[&prob=1.0,prob_stddev=0.0,prob_range={1.0,1.0},prob(percent)="100",prob+-sd="100+-0",length_mean=0.130397894,length_median=0.1263657,length_95%HPD={0.05436976,0.211583}]:0.126366)[&prob=1.0,prob_stddev=0.0,prob_range={1.0,1.0},prob(percent)="100",prob+-sd="100+-0",length_mean=0.165427055,length_median=0.1595273,length_95%HPD={0.0758447,0.2637163}]:0.159527)[&prob=0.465068995,prob_stddev=0.00155553122,prob_range={0.463969069,0.466168922},prob(percent)="47",prob+-sd="47+-0",length_mean=0.0368606209,length_median=0.03344536,length_95%HPD={2.636264E-5,0.0801576}]:0.033445)[&!rotate=true];
end;

begin figtree;
	set appearance.backgroundColorAttribute="Default";
	set appearance.backgroundColour=#ffffff;
	set appearance.branchColorAttribute="User selection";
	set appearance.branchColorGradient=false;
	set appearance.branchLineWidth=1.0;
	set appearance.branchMinLineWidth=0.0;
	set appearance.branchWidthAttribute="Fixed";
	set appearance.foregroundColour=#000000;
	set appearance.hilightingGradient=false;
	set appearance.selectionColour=#2d3680;
	set branchLabels.colorAttribute="User selection";
	set branchLabels.displayAttribute="Branch times";
	set branchLabels.fontName="sansserif";
	set branchLabels.fontSize=8;
	set branchLabels.fontStyle=0;
	set branchLabels.isShown=false;
	set branchLabels.significantDigits=4;
	set layout.expansion=0;
	set layout.layoutType="RECTILINEAR";
	set layout.zoom=0;
	set legend.attribute=null;
	set legend.fontSize=10.0;
	set legend.isShown=false;
	set legend.significantDigits=4;
	set nodeBars.barWidth=4.0;
	set nodeBars.displayAttribute=null;
	set nodeBars.isShown=false;
	set nodeLabels.colorAttribute="User selection";
	set nodeLabels.displayAttribute="prob";
	set nodeLabels.fontName="sansserif";
	set nodeLabels.fontSize=8;
	set nodeLabels.fontStyle=0;
	set nodeLabels.isShown=true;
	set nodeLabels.significantDigits=4;
	set nodeShape.colourAttribute=null;
	set nodeShape.isShown=false;
	set nodeShape.minSize=10.0;
	set nodeShape.scaleType=Width;
	set nodeShape.shapeType=Circle;
	set nodeShape.size=4.0;
	set nodeShape.sizeAttribute=null;
	set polarLayout.alignTipLabels=false;
	set polarLayout.angularRange=0;
	set polarLayout.rootAngle=0;
	set polarLayout.rootLength=100;
	set polarLayout.showRoot=true;
	set radialLayout.spread=0.0;
	set rectilinearLayout.alignTipLabels=false;
	set rectilinearLayout.curvature=0;
	set rectilinearLayout.rootLength=100;
	set scale.offsetAge=0.0;
	set scale.rootAge=1.0;
	set scale.scaleFactor=1.0;
	set scale.scaleRoot=false;
	set scaleAxis.automaticScale=true;
	set scaleAxis.fontSize=8.0;
	set scaleAxis.isShown=false;
	set scaleAxis.lineWidth=1.0;
	set scaleAxis.majorTicks=1.0;
	set scaleAxis.origin=0.0;
	set scaleAxis.reverseAxis=false;
	set scaleAxis.showGrid=true;
	set scaleBar.automaticScale=true;
	set scaleBar.fontSize=10.0;
	set scaleBar.isShown=true;
	set scaleBar.lineWidth=1.0;
	set scaleBar.scaleRange=0.0;
	set tipLabels.colorAttribute="User selection";
	set tipLabels.displayAttribute="Names";
	set tipLabels.fontName="sansserif";
	set tipLabels.fontSize=9;
	set tipLabels.fontStyle=0;
	set tipLabels.isShown=true;
	set tipLabels.significantDigits=4;
	set trees.order=false;
	set trees.orderType="increasing";
	set trees.rooting=false;
	set trees.rootingType="User Selection";
	set trees.transform=false;
	set trees.transformType="cladogram";
end;
