# Supplementary material for: ﻿The systematic position of Cryptopotamonanacoluthon (Kemp, 1918), with the description of a new species of Sinolapotamon Tai & Sung, 1975 (Crustacea, Decapoda, Brachyura, Potamidae) from southern China
Source: Zookeys. 2023 Jun 8;1166:155–73. doi: 10.3897/zookeys.1166.101737 (PMC10273140; doi:10.3897/zookeys.1166.101737)
Supplement: Supplementary material 4 — Phylogenetic tree (BI) based on 3 genes [file zookeys-1166-155_article-101737__-s004.tre]

#NEXUS
[ID: 0955164015]
begin taxa;
	dimensions ntax=18;
	taxlabels
		Chinapotamon_depressum
		Huananpotamon_angulatum
		Longpotamon_nanlingense
		Longpotamon_yangtsekiense
		Nanhaipotamon_hongkongense
		Nanhaipotamon_pingyuanense
		Neotiwaripotamon_jianfengense
		Sinolapotamon_anacoluthonA_Slal01
		Sinolapotamon_anacoluthonB_Slal02
		Sinolapotamon_auriculatum
		Sinolapotamon_palmatum
		Sinolapotamon_patellifer
		Sinolapotamon_spA_Slsp01
		Sinolapotamon_spB_Slsp02
		Sinolapotamon_spC_Slsp03
		Sinopotamon_yaanense
		Tenuilapotamon_joshuiense
		Tenuilapotamon_latilum
		;
end;
begin trees;
	translate
		1	Chinapotamon_depressum,
		2	Huananpotamon_angulatum,
		3	Longpotamon_nanlingense,
		4	Longpotamon_yangtsekiense,
		5	Nanhaipotamon_hongkongense,
		6	Nanhaipotamon_pingyuanense,
		7	Neotiwaripotamon_jianfengense,
		8	Sinolapotamon_anacoluthonA_Slal01,
		9	Sinolapotamon_anacoluthonB_Slal02,
		10	Sinolapotamon_auriculatum,
		11	Sinolapotamon_palmatum,
		12	Sinolapotamon_patellifer,
		13	Sinolapotamon_spA_Slsp01,
		14	Sinolapotamon_spB_Slsp02,
		15	Sinolapotamon_spC_Slsp03,
		16	Sinopotamon_yaanense,
		17	Tenuilapotamon_joshuiense,
		18	Tenuilapotamon_latilum
		;
   tree con_all_compat = [&U] (1[&prob=1.00000000e+000,prob_stddev=0.00000000e+000,prob_range={1.00000000e+000,1.00000000e+000},prob(percent)="100",prob+-sd="100+-0"]:5.705255e-002[&length_mean=5.75730396e-002,length_median=5.70525500e-002,length_95%HPD={4.20789200e-002,7.37352800e-002}],((((8[&prob=1.00000000e+000,prob_stddev=0.00000000e+000,prob_range={1.00000000e+000,1.00000000e+000},prob(percent)="100",prob+-sd="100+-0"]:3.885375e-004[&length_mean=5.70506243e-004,length_median=3.88537500e-004,length_95%HPD={3.01628500e-008,1.71661700e-003}],9[&prob=1.00000000e+000,prob_stddev=0.00000000e+000,prob_range={1.00000000e+000,1.00000000e+000},prob(percent)="100",prob+-sd="100+-0"]:3.940632e-004[&length_mean=5.79752543e-004,length_median=3.94063200e-004,length_95%HPD={2.49487100e-008,1.74764200e-003}])[&prob=1.00000000e+000,prob_stddev=0.00000000e+000,prob_range={1.00000000e+000,1.00000000e+000},prob(percent)="100",prob+-sd="100+-0"]:1.593853e-002[&length_mean=1.61627710e-002,length_median=1.59385300e-002,length_95%HPD={9.80091200e-003,2.33324700e-002}],(10[&prob=1.00000000e+000,prob_stddev=0.00000000e+000,prob_range={1.00000000e+000,1.00000000e+000},prob(percent)="100",prob+-sd="100+-0"]:9.463969e-003[&length_mean=9.69341496e-003,length_median=9.46396900e-003,length_95%HPD={4.83244800e-003,1.51550200e-002}],12[&prob=1.00000000e+000,prob_stddev=0.00000000e+000,prob_range={1.00000000e+000,1.00000000e+000},prob(percent)="100",prob+-sd="100+-0"]:1.392623e-002[&length_mean=1.42032783e-002,length_median=1.39262300e-002,length_95%HPD={7.91632500e-003,2.06181700e-002}])[&prob=1.00000000e+000,prob_stddev=0.00000000e+000,prob_range={1.00000000e+000,1.00000000e+000},prob(percent)="100",prob+-sd="100+-0"]:1.191463e-002[&length_mean=1.22101681e-002,length_median=1.19146300e-002,length_95%HPD={6.19313900e-003,1.85289700e-002}])[&prob=5.40163989e-001,prob_stddev=1.50839391e-003,prob_range={5.39097394e-001,5.41230585e-001},prob(percent)="54",prob+-sd="54+-0"]:2.274968e-003[&length_mean=2.52423099e-003,length_median=2.27496800e-003,length_95%HPD={1.75762600e-007,5.42911500e-003}],11[&prob=1.00000000e+000,prob_stddev=0.00000000e+000,prob_range={1.00000000e+000,1.00000000e+000},prob(percent)="100",prob+-sd="100+-0"]:1.762454e-002[&length_mean=1.78879297e-002,length_median=1.76245400e-002,length_95%HPD={1.05961300e-002,2.54207200e-002}])[&prob=4.97900140e-001,prob_stddev=3.01678781e-003,prob_range={4.95766949e-001,5.00033331e-001},prob(percent)="50",prob+-sd="50+-0"]:2.872371e-003[&length_mean=3.20522784e-003,length_median=2.87237100e-003,length_95%HPD={2.21400300e-006,7.04896800e-003}],((13[&prob=1.00000000e+000,prob_stddev=0.00000000e+000,prob_range={1.00000000e+000,1.00000000e+000},prob(percent)="100",prob+-sd="100+-0"]:3.966488e-004[&length_mean=5.70584358e-004,length_median=3.96648800e-004,length_95%HPD={2.84796800e-008,1.69003300e-003}],15[&prob=1.00000000e+000,prob_stddev=0.00000000e+000,prob_range={1.00000000e+000,1.00000000e+000},prob(percent)="100",prob+-sd="100+-0"]:4.035920e-004[&length_mean=5.82448229e-004,length_median=4.03592000e-004,length_95%HPD={1.09504800e-007,1.73761900e-003}])[&prob=3.35110993e-001,prob_stddev=2.16831624e-003,prob_range={3.33577761e-001,3.36644224e-001},prob(percent)="34",prob+-sd="34+-0"]:3.824590e-004[&length_mean=5.58079530e-004,length_median=3.82459000e-004,length_95%HPD={3.68408800e-008,1.67526400e-003}],14[&prob=1.00000000e+000,prob_stddev=0.00000000e+000,prob_range={1.00000000e+000,1.00000000e+000},prob(percent)="100",prob+-sd="100+-0"]:3.959409e-004[&length_mean=5.72240513e-004,length_median=3.95940900e-004,length_95%HPD={4.57439600e-008,1.72454400e-003}])[&prob=1.00000000e+000,prob_stddev=0.00000000e+000,prob_range={1.00000000e+000,1.00000000e+000},prob(percent)="100",prob+-sd="100+-0"]:2.026918e-002[&length_mean=2.05473102e-002,length_median=2.02691800e-002,length_95%HPD={1.24460600e-002,2.88093600e-002}])[&prob=1.00000000e+000,prob_stddev=0.00000000e+000,prob_range={1.00000000e+000,1.00000000e+000},prob(percent)="100",prob+-sd="100+-0"]:3.689020e-002[&length_mean=3.73239478e-002,length_median=3.68902000e-002,length_95%HPD={2.50095900e-002,5.04311900e-002}],((2[&prob=1.00000000e+000,prob_stddev=0.00000000e+000,prob_range={1.00000000e+000,1.00000000e+000},prob(percent)="100",prob+-sd="100+-0"]:4.206328e-002[&length_mean=4.24980632e-002,length_median=4.20632800e-002,length_95%HPD={2.89576900e-002,5.74966100e-002}],(((3[&prob=1.00000000e+000,prob_stddev=0.00000000e+000,prob_range={1.00000000e+000,1.00000000e+000},prob(percent)="100",prob+-sd="100+-0"]:2.325976e-002[&length_mean=2.35617210e-002,length_median=2.32597600e-002,length_95%HPD={1.39183100e-002,3.37939700e-002}],4[&prob=1.00000000e+000,prob_stddev=0.00000000e+000,prob_range={1.00000000e+000,1.00000000e+000},prob(percent)="100",prob+-sd="100+-0"]:4.439887e-002[&length_mean=4.47897035e-002,length_median=4.43988700e-002,length_95%HPD={3.16813300e-002,5.85531300e-002}])[&prob=1.00000000e+000,prob_stddev=0.00000000e+000,prob_range={1.00000000e+000,1.00000000e+000},prob(percent)="100",prob+-sd="100+-0"]:1.960208e-002[&length_mean=1.99572423e-002,length_median=1.96020800e-002,length_95%HPD={1.02010900e-002,3.01920200e-002}],(16[&prob=1.00000000e+000,prob_stddev=0.00000000e+000,prob_range={1.00000000e+000,1.00000000e+000},prob(percent)="100",prob+-sd="100+-0"]:3.842167e-002[&length_mean=3.87394024e-002,length_median=3.84216700e-002,length_95%HPD={2.61671200e-002,5.13217600e-002}],(17[&prob=1.00000000e+000,prob_stddev=0.00000000e+000,prob_range={1.00000000e+000,1.00000000e+000},prob(percent)="100",prob+-sd="100+-0"]:2.022637e-002[&length_mean=2.05266115e-002,length_median=2.02263700e-002,length_95%HPD={1.18265900e-002,2.92529300e-002}],18[&prob=1.00000000e+000,prob_stddev=0.00000000e+000,prob_range={1.00000000e+000,1.00000000e+000},prob(percent)="100",prob+-sd="100+-0"]:2.655134e-002[&length_mean=2.68924215e-002,length_median=2.65513400e-002,length_95%HPD={1.71903800e-002,3.73366600e-002}])[&prob=9.99866676e-001,prob_stddev=9.42746192e-005,prob_range={9.99800013e-001,9.99933338e-001},prob(percent)="100",prob+-sd="100+-0"]:1.211201e-002[&length_mean=1.24587392e-002,length_median=1.21120100e-002,length_95%HPD={5.50764700e-003,2.01348700e-002}])[&prob=8.46676888e-001,prob_stddev=1.03702081e-003,prob_range={8.45943604e-001,8.47410173e-001},prob(percent)="85",prob+-sd="85+-0"]:5.085417e-003[&length_mean=5.65249830e-003,length_median=5.08541700e-003,length_95%HPD={2.91013800e-005,1.20945800e-002}])[&prob=1.00000000e+000,prob_stddev=0.00000000e+000,prob_range={1.00000000e+000,1.00000000e+000},prob(percent)="100",prob+-sd="100+-0"]:5.345562e-002[&length_mean=5.39601674e-002,length_median=5.34556200e-002,length_95%HPD={3.66589300e-002,7.20464300e-002}],7[&prob=1.00000000e+000,prob_stddev=0.00000000e+000,prob_range={1.00000000e+000,1.00000000e+000},prob(percent)="100",prob+-sd="100+-0"]:6.053901e-002[&length_mean=6.11439393e-002,length_median=6.05390100e-002,length_95%HPD={4.31169100e-002,7.99926000e-002}])[&prob=1.00000000e+000,prob_stddev=0.00000000e+000,prob_range={1.00000000e+000,1.00000000e+000},prob(percent)="100",prob+-sd="100+-0"]:4.421195e-002[&length_mean=4.48407576e-002,length_median=4.42119500e-002,length_95%HPD={2.83683400e-002,6.15080000e-002}])[&prob=6.75321645e-001,prob_stddev=1.41411929e-004,prob_range={6.75221652e-001,6.75421639e-001},prob(percent)="68",prob+-sd="68+-0"]:8.752897e-003[&length_mean=9.16740376e-003,length_median=8.75289700e-003,length_95%HPD={1.84544800e-003,1.68425400e-002}],(5[&prob=1.00000000e+000,prob_stddev=0.00000000e+000,prob_range={1.00000000e+000,1.00000000e+000},prob(percent)="100",prob+-sd="100+-0"]:3.299569e-002[&length_mean=3.34046789e-002,length_median=3.29956900e-002,length_95%HPD={2.20933800e-002,4.52901100e-002}],6[&prob=1.00000000e+000,prob_stddev=0.00000000e+000,prob_range={1.00000000e+000,1.00000000e+000},prob(percent)="100",prob+-sd="100+-0"]:4.582452e-002[&length_mean=4.62319691e-002,length_median=4.58245200e-002,length_95%HPD={3.28469300e-002,6.05061100e-002}])[&prob=1.00000000e+000,prob_stddev=0.00000000e+000,prob_range={1.00000000e+000,1.00000000e+000},prob(percent)="100",prob+-sd="100+-0"]:1.542608e-002[&length_mean=1.58089183e-002,length_median=1.54260800e-002,length_95%HPD={6.87628000e-003,2.54902900e-002}])[&prob=4.12739151e-001,prob_stddev=2.78110127e-003,prob_range={4.10772615e-001,4.14705686e-001},prob(percent)="41",prob+-sd="41+-0"]:3.424920e-003[&length_mean=3.99637192e-003,length_median=3.42492000e-003,length_95%HPD={1.05980100e-006,9.54292800e-003}]);
end;
